# Supplementary material for: The Cellular and Transcriptomic Early Innate Immune Response to BCG Vaccination in Mice
Source: Cells. 2024 Dec 11;13(24):2043. doi: 10.3390/cells13242043 (PMC11674076; doi:10.3390/cells13242043)
Supplement: Supplementary file 1 [file cells-13-02043-s001.zip]

Archive with 3 entries (3 files):
- Table S1.xlsx
- Figure S1.jpg
- Figure S2.jpg
