# Supplementary material for: The Cellular and Transcriptomic Early Innate Immune Response to BCG Vaccination in Mice
Source: Cells. 2024 Dec 11;13(24):2043. doi: 10.3390/cells13242043 (PMC11674076; doi:10.3390/cells13242043)
Supplement: Supplementary file 1 [file cells-13-02043-s001.zip › Table S1.xlsx]

## Sheet: DESeq2 BM-BCG vs BCG
GeneID	Base mean	log2(FC)	StdErr	Wald-Stats	P-value	P-adj	Chromosome	Start	End	Strand	Feature	Gene name
ENSMUSG00000031825.16	2488.98228366344	-1.48993517614071	0.221038824198775	-6.74060397100576	1.57729587404939E-11	1.35379304869659E-07	chr8	119992437	120052793	+	NA	Crispld2
ENSMUSG00000025473.16	5787.10490694668	-1.59852712174778	0.249315085076294	-6.41167429262696	1.4393008245223E-10	6.17675948843743E-07	chr7	139978931	139992562	-	NA	Adam8
ENSMUSG00000031441.15	1710.41203508433	-1.24889598095744	0.211066271008798	-5.91707985832272	3.2770760468022E-09	9.37571456990111E-06	chr8	12757013	12868728	+	NA	Atp11a
ENSMUSG00000030589.15	3028.8098301634	-0.803179581174189	0.139882951609361	-5.74179749521701	9.36768075088456E-09	0.0000201007009712105	chr7	29134850	29153961	+	NA	Rasgrp4
ENSMUSG00000028680.14	1335.11872117095	-1.48140952147791	0.260831348819528	-5.67956853416004	1.35034936772424E-08	0.0000231800972463543	chr4	117128654	117133963	-	NA	Plk3
ENSMUSG00000041268.17	1740.06472524699	-1.13040541933805	0.201036343901869	-5.62289085345598	1.87788058677141E-08	0.0000268630817937651	chr9	54365157	54501626	-	NA	Dmxl2
ENSMUSG00000047798.15	2061.217361785	-1.31297149013587	0.237778225100541	-5.52183232750054	3.35482559180947E-08	0.0000411349543635724	chr11	115116213	115133992	-	NA	Cd300lf
ENSMUSG00000040111.17	1337.48635311041	-0.763431436989842	0.142968414668044	-5.33986082703961	9.30179608343299E-08	0.0000997966447301316	chr9	40293232	40531383	-	NA	Gramd1b
ENSMUSG00000020017.14	162.257640942343	-1.6660376925273	0.314717704097118	-5.29375268959507	1.19831465368545E-07	0.000114279274139802	chr10	93488767	93519304	+	NA	Hal
ENSMUSG00000049130.6	2432.50947585483	-1.04991461346309	0.203535261813886	-5.15839174060729	2.49080058559572E-07	0.000213785414261681	chr7	16246742	16259540	-	NA	C5ar1
ENSMUSG00000025161.16	2869.40076842907	-1.23235697235375	0.239922328022651	-5.13648305478848	2.7992757807172E-07	0.00021841985478087	chr11	120948479	120960868	+	NA	Slc16a3
ENSMUSG00000042724.8	1192.37744855188	-1.23281361491532	0.244366418534152	-5.04493875349336	4.53666663346551E-07	0.000324485080958621	chr12	81721009	81781175	-	NA	Map3k9
ENSMUSG00000051735.7	1540.29585495303	-0.881493871892992	0.175915108942711	-5.01090484604174	5.41746987734069E-07	0.000330271268105416	chr7	28788968	28798963	+	NA	Rinl
ENSMUSG00000046794.9	533.684377367009	-1.21348507819981	0.242760365347726	-4.99869522136216	5.77195505252388E-07	0.000330271268105416	chr8	35375738	35388139	+	NA	Ppp1r3b
ENSMUSG00000061981.14	1989.79426822694	-0.899297409947404	0.179643758880467	-5.00600419158334	5.55715472890153E-07	0.000330271268105416	chr11	78037930	78060434	+	NA	Flot2
ENSMUSG00000058755.3	2169.05164868801	-1.15241986976488	0.233786426555807	-4.92937030922874	8.24950771204947E-07	0.000442534529328254	chr11	4236419	4241026	+	NA	Osm
ENSMUSG00000029338.13	1607.40401339777	-1.00479253874112	0.205527426047531	-4.88884893886982	1.01427286878548E-06	0.000483639112932543	chr5	97882782	98031043	-	NA	Antxr2
ENSMUSG00000021068.16	6112.74271663435	-0.638486488904899	0.13048661896578	-4.89311849724867	9.9250606280455E-07	0.000483639112932543	chr12	70011434	70113717	-	NA	Nin
ENSMUSG00000030509.17	711.942832287879	-0.829334318177695	0.17035970760562	-4.86813654375125	1.12655484098559E-06	0.000508906326325226	chr7	66644564	66689596	-	NA	Asb7
ENSMUSG00000033684.14	1114.37773124077	-0.978546150213843	0.203186500691576	-4.8159998173265	1.46464656815588E-06	0.000593461179529329	chr1	155776028	155812889	-	NA	Qsox1
ENSMUSG00000030104.9	3081.05341381233	-0.503044632537411	0.104811016444668	-4.79953968200449	1.59030725028248E-06	0.000593461179529329	chr6	108828640	108859356	+	NA	Edem1
ENSMUSG00000113669.1	231.734898295076	-2.01720665018803	0.420216293732636	-4.80040084183762	1.58348364836033E-06	0.000593461179529329	chr12	25303939	25471979	+	NA	Gm36723
ENSMUSG00000071713.6	2786.28345648933	-0.80444045071121	0.166987934267654	-4.81735674040872	1.45472465476874E-06	0.000593461179529329	chr15	78325751	78353847	+	NA	Csf2rb
ENSMUSG00000028064.17	2759.41602666533	-0.722161360743796	0.15249814728766	-4.73554186452882	2.18470600082619E-06	0.000781305483545466	chr3	88435958	88461182	-	NA	Sema4a
ENSMUSG00000037410.13	2180.64196279518	-0.591212350089582	0.125149902901428	-4.7240336299361	2.31212156414054E-06	0.000793797575400731	chr9	90202026	90270804	-	NA	Tbc1d2b
ENSMUSG00000060131.11	2623.2590517656	-0.747513279727598	0.159157379080324	-4.69669256962533	2.64407953685125E-06	0.000810504809456938	chr2	126320972	126500674	-	NA	Atp8b4
ENSMUSG00000022582.4	2145.04179075411	-0.866970509793482	0.184280444979268	-4.70462565841437	2.54332180533933E-06	0.000810504809456938	chr15	75155239	75159126	+	NA	Ly6g
ENSMUSG00000000530.16	1402.78545297999	-1.13843588789937	0.242047325390769	-4.7033607417948	2.55913667803524E-06	0.000810504809456938	chr15	101128521	101145336	+	NA	Acvrl1
ENSMUSG00000059316.2	2203.72405185719	-1.02447318873355	0.218872827934611	-4.68067780912309	2.85927997368516E-06	0.000811729127769226	chr2	29802633	29817522	+	NA	Slc27a4
ENSMUSG00000042759.12	2074.67445458911	-0.824445500921098	0.176331570265964	-4.6755410825048	0.0000029317957544968	0.000811729127769226	chr7	126584941	126589112	+	NA	Apobr
ENSMUSG00000034757.15	472.656676979365	-0.692797600729715	0.147821346663314	-4.68672229260412	2.77615260204626E-06	0.000811729127769226	chr11	102284930	102289237	+	NA	Tmub2
ENSMUSG00000031824.15	3606.85053812363	-0.703056113762511	0.150937829690299	-4.6579185298018	3.19422565411276E-06	0.000856751212164057	chr8	120114151	120165306	+	NA	6430548M08Rik
ENSMUSG00000037366.14	197.03001590416	-1.19008195668519	0.25646616578591	-4.64030782788959	3.47890563561152E-06	0.000878219031483931	chr4	134396319	134427413	+	NA	Pafah2
ENSMUSG00000042364.11	2477.79366900703	-0.753359044978669	0.162166578626176	-4.6455875887676	3.39109855174151E-06	0.000878219031483931	chr13	113592178	113618564	-	NA	Snx18
ENSMUSG00000028961.15	7204.13219736751	-0.650169511150859	0.140975146017028	-4.61194422932059	3.98920038792014E-06	0.000978265912271959	chr4	149149990	149166771	-	NA	Pgd
ENSMUSG00000032561.15	816.324552699115	-1.49815635515114	0.325265307986365	-4.60595187487361	4.10583345358194E-06	0.000978899125891495	chr9	104288250	104337748	-	NA	Acpp
ENSMUSG00000022861.17	740.632015048414	-0.73988842987194	0.161399399450598	-4.58420807258584	4.55710271861548E-06	0.00105712466578045	chr16	22468460	22657221	-	NA	Dgkg
ENSMUSG00000032690.16	777.4828135187	-1.30057963706292	0.284503179436477	-4.57140633591165	4.84461825901088E-06	0.00109424627676554	chr5	120730332	120749853	-	NA	Oas2
ENSMUSG00000022555.12	1862.9503224774	-0.985051089101503	0.215800528518368	-4.56463705563936	5.00359228018571E-06	0.00110117519335472	chr15	76502014	76511953	-	NA	Dgat1
ENSMUSG00000025236.11	10122.5526645569	-1.06462415281287	0.234767030281683	-4.53481117657574	5.76550418591332E-06	0.0012183907116264	chr9	59291557	59324052	+	NA	Adpgk
ENSMUSG00000024659.15	14492.3346880776	-0.660502290550094	0.14571550081692	-4.53282105779509	5.82011175307962E-06	0.0012183907116264	chr19	20373427	20390944	-	NA	Anxa1
ENSMUSG00000102594.1	127.827736155996	-1.88614699808125	0.418490570408235	-4.50702388883296	6.57432342961374E-06	0.00134350995229464	chr1	168348533	168350808	-	NA	Gm38381
ENSMUSG00000037946.11	2568.76524682028	-0.451930755589163	0.100503773939511	-4.49665458195789	6.90309968659743E-06	0.00137789080488525	chr13	49261553	49320311	-	NA	Fgd3
ENSMUSG00000028988.13	165.152893988295	-1.43730720604595	0.320042362877544	-4.49099048364387	7.08927189539206E-06	0.00138289137904886	chr4	149518235	149566437	+	NA	Ctnnbip1
ENSMUSG00000046223.10	3760.7054893659	-1.08816431085982	0.242711562940614	-4.48336411201829	7.34753987239673E-06	0.0014014207716618	chr7	24462483	24475968	+	NA	Plaur
ENSMUSG00000071715.12	2664.19704514737	-0.493748470716953	0.110481304317206	-4.46906808141345	7.85611245997524E-06	0.00146584811399929	chr15	78244800	78262580	+	NA	Ncf4
ENSMUSG00000000290.13	11764.9863164932	-0.579435403610033	0.129817700055122	-4.463454547138	8.06487126364778E-06	0.00147278276714657	chr10	77530251	77565708	+	NA	Itgb2
ENSMUSG00000039693.11	163.409595008352	-1.13491714766752	0.254543538323205	-4.45863664481032	8.24826074647824E-06	0.00147489212472964	chr4	48539934	48561919	+	NA	Msantd3
ENSMUSG00000029135.10	4777.04609464982	-0.704307743014042	0.158437235057357	-4.44534230074811	8.77520320119326E-06	0.00147807823973284	chr5	32135800	32157842	+	NA	Fosl2
ENSMUSG00000053063.11	1887.74611546501	-0.725705621997722	0.162999576790273	-4.45219328962716	8.49975998074165E-06	0.00147807823973284	chr6	129342690	129365303	+	NA	Clec12a
ENSMUSG00000001227.12	152.197608178429	-1.6668478131653	0.374980512156982	-4.44515850591055	8.78270886943666E-06	0.00147807823973284	chr17	56123084	56140343	-	NA	Sema6b
ENSMUSG00000026280.17	537.900218006964	0.616424677284417	0.138813230835344	4.44067668171777	8.96764428627838E-06	0.00148017867132937	chr1	93751499	93790610	+	NA	Atg4b
ENSMUSG00000005103.12	6414.99731440802	-0.410844011069586	0.0927199806976577	-4.43101916089985	0.0000093788753952242	0.00151884693428697	chr5	38526812	38563221	-	NA	Wdr1
ENSMUSG00000117599.1	151.961366879204	-1.1759471541417	0.268212242589203	-4.38439029773445	0.0000116311077295852	0.00184869995635241	chr18	46765213	46770108	+	NA	Gm49971
ENSMUSG00000034271.16	594.530439120514	-0.926392194882942	0.211590349385114	-4.37823462920241	0.0000119644506836662	0.00186710691305286	chr12	85599026	85639878	+	NA	Jdp2
ENSMUSG00000086425.7	895.16459651489	-1.08155999586915	0.247301656457908	-4.37344420316586	0.0000122301514162978	0.00187448910010864	chr2	28095476	28127731	+	NA	F730016J06Rik
ENSMUSG00000058099.16	7008.51148641502	-0.568387009927357	0.130624655638112	-4.35129958544763	0.0000135332989257564	0.00203782990666258	chr15	82992972	83033306	-	NA	Nfam1
ENSMUSG00000026113.17	2730.20584003263	-0.642196978657777	0.148179950491521	-4.33389926590997	0.000014649122636391	0.00216781757910593	chr1	37299864	37410736	+	NA	Inpp4a
ENSMUSG00000042265.13	2604.50934436349	-1.68107956590015	0.39021513012683	-4.30808401856114	0.0000164674834782024	0.00239560018124426	chr17	48232767	48246924	+	NA	Trem1
ENSMUSG00000013974.3	2200.03390564502	-0.722903604665465	0.168030780757685	-4.30220940119271	0.0000169103379682425	0.0024190238463571	chr8	3665753	3669259	+	NA	Mcemp1
ENSMUSG00000106609.1	200.82305238624	-2.19195545797448	0.511659957832018	-4.28400820588372	0.0000183556137920223	0.002582725134048	chr5	43784045	43786117	-	NA	Gm43181
ENSMUSG00000024066.9	8246.35944477857	-0.617235099728089	0.144280181435545	-4.27803107527854	0.0000188553703208365	0.00261025231393129	chr17	73883894	73950196	-	NA	Xdh
ENSMUSG00000021831.9	821.996848717313	-0.876098378540094	0.206985113945101	-4.23266370147015	0.0000230939702191197	0.00314627851413817	chr14	45283086	45318771	-	NA	Ero1l
ENSMUSG00000038179.13	415.208380580682	0.726844372244167	0.172189720873001	4.22118328875308	0.0000243023226152812	0.00325916929698372	chr1	171632402	171653035	-	NA	Slamf7
ENSMUSG00000026068.11	2990.10989145595	-1.05030224179178	0.25206400080267	-4.16680778868544	0.000030889473681084	0.00402994966531519	chr1	40515361	40551705	+	NA	Il18rap
ENSMUSG00000033147.16	1114.55903478134	-0.971664069221462	0.233325798949934	-4.16440905203955	0.0000312160026175587	0.00402994966531519	chr3	101855775	101924453	-	NA	Slc22a15
ENSMUSG00000046841.5	4831.36017690455	-1.03683927683599	0.249081874764488	-4.1626444229085	0.0000314583045061305	0.00402994966531519	chr10	84526304	84534062	-	NA	Ckap4
ENSMUSG00000024236.18	4715.48273161415	-0.516686958069004	0.12464089343049	-4.14540480133154	0.0000339213911491716	0.00428157794460794	chr18	4920539	5119299	+	NA	Svil
ENSMUSG00000032322.14	2481.75757598753	-0.593828715273985	0.144170146627091	-4.11894368679514	0.0000380613139105374	0.0047344964825238	chr9	56089961	56128888	+	NA	Pstpip1
ENSMUSG00000027698.14	520.391641142798	-0.650684640615021	0.158366298174597	-4.108731770049	0.0000397837817181068	0.00487805997837872	chr3	27182964	27284608	+	NA	Nceh1
ENSMUSG00000032265.14	892.026248714302	-0.528120544630464	0.128779013587296	-4.10098299341659	0.0000411398797667025	0.00497328997236068	chr9	85320438	85327348	-	NA	Tent5a
ENSMUSG00000044763.8	148.066128586809	-0.996946338640512	0.24333418646659	-4.09702538355576	0.0000418493028788642	0.00498878564735127	chr16	56032608	56037819	-	NA	Trmt10c
ENSMUSG00000026180.8	2825.68491116529	-1.10042776516302	0.269896058626207	-4.07722799200658	0.0000455757985109705	0.00535859011807753	chr1	74153988	74161246	+	NA	Cxcr2
ENSMUSG00000104030.1	181.256512315174	-1.15110671883494	0.282786971392978	-4.0705790410524	0.0000468964257641628	0.00543935165315958	chr6	31108826	31110920	-	NA	5330406M23Rik
ENSMUSG00000026073.13	1873.10004698906	-1.2742573649928	0.313655027331471	-4.0626078141772	0.0000485275221624865	0.00555348963627496	chr1	40074078	40125231	+	NA	Il1r2
ENSMUSG00000022895.16	1354.31787979754	-0.818079561450325	0.20353647767118	-4.01932651488624	0.0000583647394287152	0.00659137576995609	chr16	95702074	95721051	+	NA	Ets2
ENSMUSG00000022677.15	310.859737533323	0.663857610605823	0.165504018935668	4.01112682867156	0.0000604296348128045	0.00673594228049742	chr16	14299243	14317405	-	NA	Fopnl
ENSMUSG00000029915.14	1152.83490626001	-1.06652241426672	0.266277777761904	-4.00530011640838	0.0000619387907682743	0.00681564924569357	chr6	40574893	40585821	-	NA	Clec5a
ENSMUSG00000035513.19	896.411227744221	-0.982461149239634	0.246694707554475	-3.98249787755453	0.0000681947340145997	0.00713799270789401	chr2	29194540	29253005	-	NA	Ntng2
ENSMUSG00000029822.15	613.650415814113	-0.905276646378766	0.227210236933916	-3.9843127607057	0.0000676756927625882	0.00713799270789401	chr6	50293329	50456201	-	NA	Osbpl3
ENSMUSG00000024011.17	2183.85540322171	-0.906957232477692	0.227699839618459	-3.98312635616001	0.0000680145695765297	0.00713799270789401	chr17	29317679	29330593	+	NA	Pi16
ENSMUSG00000031328.15	40257.6634668863	-0.495167402779938	0.124312722932487	-3.98323993794955	0.0000679820574503496	0.00713799270789401	chrX	74223460	74249820	-	NA	Flna
ENSMUSG00000029528.19	4330.93092507392	-0.564814478958531	0.142621087147497	-3.96024522218378	0.0000748728374462226	0.00774257305784251	chr5	115506675	115555987	+	NA	Pxn
ENSMUSG00000037921.15	756.73790996508	-0.728357844861167	0.184668693481629	-3.94413276624835	0.0000800892805609428	0.00818340827445919	chr8	61928086	62038244	+	NA	Ddx60
ENSMUSG00000001156.9	9677.44414271857	-0.853932088562244	0.216947883974763	-3.93611623638414	0.0000828108750517063	0.00836194988904465	chr6	86647041	86669161	-	NA	Mxd1
ENSMUSG00000064147.7	2861.23492089863	-1.05216521705454	0.267529449689559	-3.93289493278394	0.0000839289285350347	0.0083763022513512	chr17	29114144	29148980	+	NA	Rab44
ENSMUSG00000053158.10	4301.86717698583	-0.520136276308113	0.132445858809951	-3.92716149060174	0.000085954271232045	0.00847983344809934	chr7	80377755	80387946	-	NA	Fes
ENSMUSG00000019066.13	2366.31401939774	-0.752933308766031	0.191955292057421	-3.92244100538161	0.000087656360498785	0.00854948343364854	chr9	21907490	21918192	-	NA	Rab3d
ENSMUSG00000020101.14	8454.59227822386	-0.663804952402701	0.16959177937381	-3.91413401553832	0.0000907292367024629	0.00874976447884539	chr10	60346850	60372684	+	NA	Vsir
ENSMUSG00000036427.5	9877.89937847633	-0.51721340488441	0.132750330591847	-3.89613647347238	0.0000977393285058341	0.00932107396183971	chr7	34201329	34230336	-	NA	Gpi1
ENSMUSG00000032724.5	963.807485981761	-1.04423362513676	0.268262832156975	-3.89257660757761	0.000099185164718596	0.00935501394263417	chr2	103566309	103718423	+	NA	Abtb2
ENSMUSG00000038473.14	278.941438445	-0.965785232968545	0.249128574637948	-3.8766537896028	0.000105902881431525	0.00979126658418109	chr1	170302667	170589861	-	NA	Nos1ap
ENSMUSG00000032420.8	336.4927688635	-1.28577383409988	0.331708217076792	-3.87621942389873	0.000106092018213776	0.00979126658418109	chr9	88327196	88372092	+	NA	Nt5e
ENSMUSG00000072620.3	3802.1399229352	-0.514281118449049	0.133060860670351	-3.86500670338473	0.000111086148689704	0.0100368286887531	chr11	83065111	83070678	+	NA	Slfn2
ENSMUSG00000004040.16	2980.23277645664	-0.512278669686099	0.132543170116919	-3.86499484835174	0.000111091544382098	0.0100368286887531	chr11	100885097	100939540	-	NA	Stat3
ENSMUSG00000022439.9	1972.25093989549	-0.452098429285333	0.117182504159175	-3.85807107067131	0.000114285419158088	0.0102178307566028	chr15	84324025	84342978	+	NA	Parvg
ENSMUSG00000025330.6	3912.0539276003	-0.850824444813889	0.221017166326678	-3.84958534648984	0.000118317952498877	0.0104693091370913	chr4	140745864	140774236	-	NA	Padi4
ENSMUSG00000047250.13	660.31639433563	-0.971949491941667	0.253167000465807	-3.83916343817858	0.000123454233156425	0.0107241249220581	chr2	36230425	36252272	+	NA	Ptgs1
ENSMUSG00000030263.13	1842.22149423702	0.38212002236843	0.0996722026330448	3.83376721165931	0.000126195574639155	0.0107241249220581	chr6	145115652	145174934	+	NA	Lrmp
ENSMUSG00000032501.9	4435.18182290158	-0.881421705930483	0.229793629554154	-3.83570992651371	0.000125202110646688	0.0107241249220581	chr15	59648349	59657099	+	NA	Trib1
ENSMUSG00000031007.2	787.492723100503	-0.587841676650577	0.153152745535432	-3.83827057487898	0.0001239039075467	0.0107241249220581	chrX	12587800	12617049	+	NA	Atp6ap2
ENSMUSG00000028436.8	1855.65209945518	-0.457220580181276	0.11946502764479	-3.82723370341275	0.000129591463076548	0.0109047404665296	chr4	41291299	41314889	-	NA	Dcaf12
ENSMUSG00000044447.5	2650.87942350903	-0.6087179096077	0.159203411218599	-3.82352303225389	0.0001315582961752	0.0109627655929295	chr14	67752134	67933442	-	NA	Dock5
ENSMUSG00000031584.16	7642.75146883112	-0.540709760801966	0.141538292168026	-3.82023657710995	0.000133323730875437	0.0110030536740758	chr8	33652522	33698163	+	NA	Gsr
ENSMUSG00000021069.17	8511.25524061488	-0.632002423513838	0.166080166098286	-3.80540577698977	0.000141571901499879	0.0115724917197473	chr12	70190810	70231488	-	NA	Pygl
ENSMUSG00000117465.1	456.214941550629	1.46538452443383	0.386465508684939	3.7917601739421	0.000149583330530209	0.0121120162824602	chr18	30267248	30272133	+	NA	Gm49980
ENSMUSG00000025877.14	5255.26192815601	-0.957308316374007	0.252722639072095	-3.78798005548254	0.00015187703799113	0.0121828095054007	chr13	55005984	55021385	-	NA	Hk3
ENSMUSG00000032041.15	525.879280152666	-0.702168709823317	0.185558213071028	-3.78408855206286	0.000154272892681114	0.0122604096100185	chr9	35184550	35200291	-	NA	Tirap
ENSMUSG00000024912.6	186.504076532602	-2.11890346515468	0.56032422500474	-3.78156676188105	0.000155844413697868	0.0122716752547597	chr19	5447546	5455946	+	NA	Fosl1
ENSMUSG00000013997.10	149.718272413113	0.791327180407026	0.209666094589167	3.77422578484901	0.000160505346249933	0.0125237944260289	chr1	171338007	171345646	-	NA	Nit1
ENSMUSG00000073771.11	204.476241766753	-1.42748887687895	0.378600417188157	-3.77043661885221	0.000162962187387491	0.0126009410301517	chr4	117119218	117125725	-	NA	Btbd19
ENSMUSG00000034792.8	400.37401605182	-0.676993960614619	0.179959071367187	-3.76193295215048	0.000168605251372689	0.0129208827904624	chr10	81502305	81524225	-	NA	Gna15
ENSMUSG00000001441.13	1615.42762419977	-0.479725336651411	0.12763506472231	-3.7585700896155	0.000170887170756298	0.0129798635982417	chr11	97205841	97280638	-	NA	Npepps
ENSMUSG00000031903.7	261.282805760295	-0.746177245472458	0.198743910514343	-3.75446595340394	0.000173711453969654	0.0130786439422942	chr8	106150398	106164715	+	NA	Pla2g15
ENSMUSG00000004864.13	989.074190205752	-1.17264377252619	0.31277383251815	-3.74917480495479	0.000177417392055928	0.0132415084870959	chr17	28769296	28780233	+	NA	Mapk13
ENSMUSG00000096054.3	19127.635005962	-1.04498356721123	0.280307340184584	-3.72799216218563	0.000193011379261748	0.01403912430681	chr10	5020916	5551482	-	NA	Syne1
ENSMUSG00000060935.6	185.735956085212	0.708178899606712	0.189883535617549	3.72954346622805	0.000191827014684537	0.01403912430681	chr10	85102626	85120618	+	NA	Tmem263
ENSMUSG00000042524.14	10386.7398614048	-0.651032908710285	0.174515425407531	-3.73051784499842	0.00019108660756194	0.01403912430681	chr15	79724069	79742536	-	NA	Sun2
ENSMUSG00000032540.16	1302.55793705668	-0.590760162541106	0.158734377911488	-3.7216900983511	0.000197893802593222	0.0142732983836775	chr9	122351607	122381524	+	NA	Abhd5
ENSMUSG00000032294.17	15058.0219978179	-0.532875396181894	0.143533745740444	-3.71254434581195	0.000205186094901714	0.0146759354378451	chr9	59656367	59679375	+	NA	Pkm
ENSMUSG00000039910.10	1057.99836669042	-0.726193639633776	0.195721326722238	-3.7103449674872	0.000206977016814275	0.0146816837629497	chr10	17723217	17725674	+	NA	Cited2
ENSMUSG00000025804.5	1494.81828186648	-1.02815357623333	0.278195549811941	-3.6957944759661	0.000219200245852306	0.0151725460495996	chr9	123962123	123968692	-	NA	Ccr1
ENSMUSG00000071637.5	1439.64716329817	-0.999259381780969	0.27024516692237	-3.69760315479764	0.000217644785982193	0.0151725460495996	chr16	15887285	15891031	+	NA	Cebpd
ENSMUSG00000117975.1	1971.05628213314	-0.599590194198411	0.162212558334232	-3.69632413393654	0.000218743663838886	0.0151725460495996	chr19	47894601	47919299	-	NA	Itprip
ENSMUSG00000025790.14	341.440547923904	-0.94171522748885	0.255188633143805	-3.69027105904898	0.000224015222313154	0.0153032476359255	chr7	74275418	74554780	-	NA	Slco3a1
ENSMUSG00000015889.8	3620.82825951927	-0.677963052757938	0.183752424195942	-3.68954616911611	0.000224654456731518	0.0153032476359255	chr10	93453410	93484875	+	NA	Lta4h
ENSMUSG00000047415.12	204.249202156286	-1.25235846519933	0.340414093534057	-3.67892660435353	0.00023421765448029	0.0158290561291679	chr12	100876681	100908198	-	NA	Gpr68
ENSMUSG00000002963.17	3563.79517076832	-0.737015498672434	0.20064329980157	-3.67326244834151	0.000239473301237723	0.0159866691696172	chr7	44857138	44862992	+	NA	Pnkp
ENSMUSG00000032846.10	696.605484361664	-0.607625564781842	0.165456955734105	-3.67240870645727	0.000240274999753072	0.0159866691696172	chr13	107724616	107890064	-	NA	Zswim6
ENSMUSG00000095115.2	1770.00641855423	-0.613444621572722	0.167410949432672	-3.66430405927202	0.00024801201794489	0.0162348676815303	chr7	118485110	118491975	-	NA	Itpripl2
ENSMUSG00000041654.15	506.24273170604	-0.87559394234405	0.239184688900137	-3.66074411522897	0.000251483820624357	0.0162348676815303	chr11	113244852	113650079	-	NA	Slc39a11
ENSMUSG00000020642.13	2234.55443897056	-0.686368472059754	0.187328844786307	-3.66397643055301	0.000248329646656699	0.0162348676815303	chr12	26300963	26415254	-	NA	Rnf144a
ENSMUSG00000074746.3	2233.88859058075	-0.416186125258069	0.113691712694156	-3.66065490083396	0.000251571408789879	0.0162348676815303	chr19	59297177	59345780	-	NA	Pdzd8
ENSMUSG00000002489.16	1952.25498500419	-0.526212738258411	0.143867307216583	-3.65762554703435	0.000254562578157509	0.0163053030472082	chr16	89787110	90143769	-	NA	Tiam1
ENSMUSG00000054312.6	241.221646031894	0.903351449757477	0.248826346221084	3.63044936147896	0.000282928211430758	0.0174665663419232	chr3	95862633	95871519	-	NA	Mrps21
ENSMUSG00000029086.15	507.947661121368	-1.30438339212071	0.3592457532862	-3.6308943952402	0.00028244074324421	0.0174665663419232	chr5	43993619	44102032	-	NA	Prom1
ENSMUSG00000008318.10	740.27498458154	-0.646487962202168	0.178161913060682	-3.62865413317589	0.000284902631698619	0.0174665663419232	chr7	100845846	100863446	-	NA	Relt
ENSMUSG00000112023.1	5702.21802848761	-1.09746829231965	0.301859283226453	-3.63569501851741	0.000277232168860672	0.0174665663419232	chr10	51480631	51486703	+	NA	Lilr4b
ENSMUSG00000056749.7	897.541759132378	-0.850013883860453	0.234178439268127	-3.62977004423201	0.0002836738225514	0.0174665663419232	chr13	52967208	52981073	-	NA	Nfil3
ENSMUSG00000055639.16	562.433312562476	-1.20876027523342	0.332844521669439	-3.63160634031371	0.000281662549648066	0.0174665663419232	chr14	97786852	98169765	-	NA	Dach1
ENSMUSG00000070476.10	332.447503859371	-0.760416313724069	0.20975697944251	-3.6252253238252	0.000288709614867229	0.0175744299603222	chr2	178414523	178424428	+	NA	Fam217b
ENSMUSG00000032661.9	2481.98755172601	-0.865586609555199	0.240269195211861	-3.60257006226684	0.000315086437148726	0.0190449780989261	chr5	120753097	120777661	-	NA	Oas3
ENSMUSG00000096929.7	240.048946881957	-0.912643584734576	0.254107926028442	-3.5915589056928	0.000328705858043327	0.0196620230677874	chr1	194976374	195037904	+	NA	A330023F24Rik
ENSMUSG00000041308.6	843.378595469127	-0.656297735645408	0.182780543664579	-3.59063236429465	0.000329876654055853	0.0196620230677874	chr8	106935749	107019714	+	NA	Sntb2
ENSMUSG00000031400.10	4214.02380892722	-0.489190111870758	0.136321389710252	-3.58850590439638	0.000332578462810655	0.0196863513538197	chrX	74409482	74429194	-	NA	G6pdx
ENSMUSG00000003134.10	2031.33110452034	-0.630538200430306	0.176232721948485	-3.57787244876475	0.00034640241271304	0.0199550926281164	chr1	39371491	39478755	-	NA	Tbc1d8
ENSMUSG00000005533.10	2811.54415182104	-0.690405805640377	0.192966109982067	-3.57786041136726	0.000346418362063304	0.0199550926281164	chr7	67952826	68233668	+	NA	Igf1r
ENSMUSG00000018476.7	3002.57878601575	-0.577151347476972	0.161238977681714	-3.57947783951018	0.000344281440695055	0.0199550926281164	chr11	69398507	69413675	-	NA	Kdm6b
ENSMUSG00000116114.1	259.295190848339	-0.83918240465834	0.234361705802968	-3.58071469817623	0.000342655649048991	0.0199550926281164	chr15	101322887	101405834	+	NA	Gm35853
ENSMUSG00000039960.5	807.914355259997	-0.732332175500447	0.204960063359194	-3.57304815141977	0.000352849847028412	0.0201900682469657	chr8	123653928	123663884	+	NA	Rhou
ENSMUSG00000064065.15	1856.83980265233	-0.57357734223132	0.160705609563051	-3.56911836363922	0.000358184581418559	0.0203595911411622	chr10	6885795	7052478	-	NA	Ipcef1
ENSMUSG00000030816.8	2116.17847907534	-0.510968588611971	0.143233785372862	-3.56737474529372	0.00036057563987989	0.0203606626124283	chr7	127588766	127604799	+	NA	Rnf40
ENSMUSG00000037661.14	264.83686214579	-0.823516031254738	0.231663776634846	-3.55478980450528	0.000378281372271939	0.0212208432562748	chr3	30855949	30897192	+	NA	Gpr160
ENSMUSG00000070780.11	660.087023957241	-0.529004426196405	0.149440668804133	-3.53989600307367	0.000400284734357286	0.0223093758116142	chr5	66016548	66173118	-	NA	Rbm47
ENSMUSG00000069272.6	698.205820634891	1.04320944795796	0.295522204328202	3.53005436708027	0.000415474281418472	0.0230065532736435	chr13	23570516	23571220	-	NA	Hist1h2ae
ENSMUSG00000025786.17	1765.34922591691	-0.391846762169475	0.111145009264222	-3.52554527426372	0.000422611933049235	0.0231036829386088	chr9	123066159	123113205	-	NA	Zdhhc3
ENSMUSG00000000204.16	5805.38309602681	-1.56236949017786	0.443071882372692	-3.52622125739783	0.000421534640937044	0.0231036829386088	chr11	83175185	83190216	+	NA	Slfn4
ENSMUSG00000003153.10	5733.85705355269	-0.672200863384258	0.191173331817654	-3.51618532246654	0.000437795283206895	0.0237822589605366	chr6	122727808	122801640	-	NA	Slc2a3
ENSMUSG00000032369.13	583.549985724462	-0.926911879635721	0.264217905187836	-3.50813423858148	0.000451261284756483	0.0243595950129868	chr9	92249749	92272278	+	NA	Plscr1
ENSMUSG00000026728.9	11701.4911566106	-0.366877376202372	0.104700761134675	-3.50405643881101	0.000458228231413446	0.024581080688885	chr2	13573926	13582826	+	NA	Vim
ENSMUSG00000038633.5	1704.82628676005	-0.561754928057457	0.16085316803622	-3.49234606265861	0.000478797485447874	0.025211771887111	chr1	182275771	182282804	-	NA	Degs1
ENSMUSG00000036275.13	1246.12246676203	-0.392146331221397	0.112235989883722	-3.49394460393379	0.000475939764403212	0.025211771887111	chr11	52396427	52408728	+	NA	9530068E07Rik
ENSMUSG00000001128.7	1796.89209135767	-0.686202043434313	0.196365195283942	-3.49451970061228	0.000474915558280552	0.025211771887111	chrX	20925453	20931555	-	NA	Cfp
ENSMUSG00000020432.12	1486.90869564278	-0.507119826249471	0.145390355864041	-3.48798806657914	0.000486669799406519	0.0254700420018668	chr11	3917191	3932159	-	NA	Tcn2
ENSMUSG00000035493.10	4189.21660969813	-0.372194911617238	0.107113567424001	-3.47476907518104	0.000511293293925805	0.0265965475258496	chr13	56609522	56639562	+	NA	Tgfbi
ENSMUSG00000054364.5	4190.00867673042	-0.757376618729847	0.218185051471572	-3.47125806108916	0.000518025904009436	0.0266240499048682	chr12	8497660	8500009	-	NA	Rhob
ENSMUSG00000023030.16	258.457433621156	0.632825015687059	0.182300964115354	3.47132018065812	0.000517906070793694	0.0266240499048682	chr15	100387897	100425072	-	NA	Slc11a2
ENSMUSG00000102975.1	2115.71959724553	-1.36852907611469	0.395248104933185	-3.46245575635597	0.000535269911226882	0.0273465574289305	chr1	40088510	40091581	+	NA	Gm37347
ENSMUSG00000029821.15	898.460334304831	-0.945459477381039	0.273839583154881	-3.4526034055723	0.000555204630825291	0.0278673762945817	chr6	50188887	50263862	-	NA	Gsdme
ENSMUSG00000018796.13	2385.16204849714	-0.479029543174045	0.138618588080667	-3.45573815032138	0.000548788159867742	0.0278673762945817	chr8	46471036	46536051	+	NA	Acsl1
ENSMUSG00000022657.9	210.283871001702	1.40617424943329	0.407257020039226	3.4527931508654	0.000554814265179691	0.0278673762945817	chr16	46035656	46120251	-	NA	Cd96
ENSMUSG00000033467.12	894.967239495995	-0.916820264702461	0.266062941220664	-3.44587735705018	0.000569208626451725	0.028404172330437	chr5	109554708	109558993	-	NA	Crlf2
ENSMUSG00000033450.8	644.280790288628	-0.565688748825938	0.164252291209278	-3.44402348765522	0.000573125911389943	0.0284343335113288	chr17	7925999	7934897	+	NA	Tagap
ENSMUSG00000029007.8	1119.88972315224	-0.550912176119983	0.160133527338094	-3.4403299875911	0.000581005331268155	0.0286595905647964	chr4	148077060	148088031	-	NA	Agtrap
ENSMUSG00000026915.16	497.276473722701	0.512509504124689	0.149815502454015	3.42093772493271	0.000624056203389985	0.0302614372525211	chr2	37483227	37703859	-	NA	Strbp
ENSMUSG00000056737.14	2409.29715063904	-0.418986948292042	0.122449107923061	-3.42172315828797	0.000622256371011386	0.0302614372525211	chr6	72544390	72562983	+	NA	Capg
ENSMUSG00000025701.12	2631.32131943807	-0.933166377547644	0.272718646828095	-3.4217182741298	0.000622267548195171	0.0302614372525211	chr6	116410076	116461178	-	NA	Alox5
ENSMUSG00000021094.10	1639.88478200289	-0.777261488845977	0.227850212609442	-3.41128270166805	0.000646580153662672	0.0311775138139703	chr12	72650352	72664909	-	NA	Dhrs7
ENSMUSG00000027879.9	544.084325509603	-0.532857569864463	0.156332956999309	-3.4084788012218	0.000653261606819967	0.0313237115717082	chr3	97901189	97923276	+	NA	Sec22b
ENSMUSG00000021596.16	996.859074339464	-0.727316458158074	0.213674987939185	-3.40384462015311	0.000664445382327388	0.0316829706473109	chr13	76384534	77031810	+	NA	Mctp1
ENSMUSG00000108268.1	598.110470453822	-0.77217172990032	0.227109398383561	-3.39999901103262	0.000673860968606997	0.0318116558126853	chr6	88040538	88042467	-	NA	Gm44187
ENSMUSG00000020806.15	1091.75204363612	-0.50362456586853	0.148202542735424	-3.39821811807654	0.000678263196285845	0.0318116558126853	chr11	116598164	116627019	-	NA	Rhbdf2
ENSMUSG00000025217.15	363.851827898428	0.536746164883965	0.157884649418587	3.39960956850804	0.000674821364589361	0.0318116558126853	chr19	45363733	45530013	+	NA	Btrc
ENSMUSG00000024670.17	226.011342757146	-1.42824251047559	0.420925717302613	-3.39309871496589	0.000691067293789617	0.0322360357749798	chr19	10789340	10830058	-	NA	Cd6
ENSMUSG00000039753.16	2793.6202798154	-0.749578500327788	0.221099481974363	-3.39023182521387	0.000698335420636701	0.0323989887314854	chr5	43744614	43821638	-	NA	Fbxl5
ENSMUSG00000039033.11	121.575732470683	0.910460918663559	0.268751852444077	3.38773820676459	0.000704714933697834	0.0325191842791855	chr2	139833479	140066805	-	NA	Tasp1
ENSMUSG00000009628.14	293.944182271506	-1.38681005990081	0.409541410667695	-3.38625111839075	0.000708545139613923	0.0325210852048465	chr8	33516737	33585582	+	NA	Tex15
ENSMUSG00000018931.3	174.365030576462	0.644245133955488	0.190798520351573	3.37657300889113	0.000733948906289152	0.033507890758935	chr11	60902245	60914750	-	NA	Natd1
ENSMUSG00000024036.16	368.608962043135	-0.615931236758145	0.182583832374917	-3.37341608370556	0.000742416722581262	0.0337151467191268	chr17	31286791	31350739	+	NA	Slc37a1
ENSMUSG00000053560.5	4937.5368810699	-0.748763328101025	0.222490882715128	-3.36536634204343	0.000764420921706619	0.0341720040156662	chr8	84661330	84662854	-	NA	Ier2
ENSMUSG00000053113.3	627.111472725316	-0.906361516750505	0.269155864541606	-3.36742250923684	0.000758743463146137	0.0341720040156662	chr11	117966078	117970047	-	NA	Socs3
ENSMUSG00000105703.2	541.932633946618	1.04546497463038	0.310608010641829	3.36586610393619	0.000763037369513295	0.0341720040156662	chr14	54292442	54297456	-	NA	Gm43305
ENSMUSG00000036197.16	714.871304893971	-0.439719749333248	0.130916362574596	-3.3587837355525	0.000782863075946931	0.0348150973101166	chr15	93239741	93275179	-	NA	Gxylt1
ENSMUSG00000014956.15	4185.73647129745	-0.368513746257939	0.109963268806799	-3.351244013175	0.000804493796066007	0.0353972950738571	chr5	32458842	32517433	+	NA	Ppp1cb
ENSMUSG00000031652.11	1458.00562109993	-0.400495800033088	0.119572552989688	-3.34939574358363	0.000809880284000046	0.0353972950738571	chr8	86808159	86885258	-	NA	N4bp1
ENSMUSG00000023473.13	476.012420856532	-1.14407547025095	0.341666249322334	-3.34851766166582	0.0008124510228999	0.0353972950738571	chr9	108826319	108852969	+	NA	Celsr3
ENSMUSG00000063450.14	2306.69548158473	-0.42403449840266	0.12651245511922	-3.35172136216207	0.000803108050244338	0.0353972950738571	chr12	75818133	76110926	+	NA	Syne2
ENSMUSG00000021493.15	687.311193123195	-0.609426875803544	0.182167463221451	-3.34542110334323	0.000821577294606931	0.0356141309071277	chr13	55495794	55513676	-	NA	Pdlim7
ENSMUSG00000102565.1	150.853676465689	-1.65880448598188	0.496095786832312	-3.34371814881505	0.000826636739972037	0.0356533826089447	chr1	92019591	92022097	-	NA	Gm37036
ENSMUSG00000097352.7	133.564180086883	0.744220184891894	0.222795168723823	3.34037847029991	0.000836642888431212	0.0357259000567417	chr10	22306701	22321765	+	NA	C920009B18Rik
ENSMUSG00000063268.12	698.194213860943	-0.656846626871902	0.196626462297393	-3.34058101436233	0.000836032851837957	0.0357259000567417	chr15	76231173	76243441	-	NA	Parp10
ENSMUSG00000047810.9	3003.41317972618	-0.694261475410413	0.207955557018288	-3.33850888798013	0.000842293356632909	0.0357891281187141	chr19	6844622	6858211	-	NA	Ccdc88b
ENSMUSG00000027312.14	1613.59354276782	-0.62531343070369	0.187448638922908	-3.3359187577823	0.000850180049200519	0.0359462825728476	chr2	130906494	131030333	+	NA	Atrn
ENSMUSG00000017639.13	811.337766704705	-0.746609247730156	0.224179184077612	-3.33041290520388	0.000867172872528637	0.0364806484489818	chr11	79591211	79698023	+	NA	Rab11fip4
ENSMUSG00000058881.13	1961.95277248315	-0.670293110348475	0.201344568882211	-3.32908463371865	0.000871319227780645	0.0364806484489818	chr18	82910662	83005314	+	NA	Zfp516
ENSMUSG00000027134.4	603.031193759891	-0.663602450150098	0.199572932805175	-3.32511248305357	0.00088382869599682	0.0368247655230131	chr2	112239467	112247111	+	NA	Lpcat4
ENSMUSG00000032570.17	1871.43085416368	-0.429205709769233	0.129343350860998	-3.31834382604242	0.00090552944568309	0.0375391396333411	chr9	105403538	105527319	-	NA	Atp2c1
ENSMUSG00000069873.4	765.97290352406	-1.25567535356511	0.378551422452589	-3.31705358661642	0.000909721664189089	0.0375391396333411	chr11	58274798	58294289	+	NA	4930438A08Rik
ENSMUSG00000039050.8	811.486183031784	-0.504950967005867	0.152400916415433	-3.31330663149957	0.000921998371275093	0.0378636938787279	chr2	180119305	180162680	+	NA	Osbpl2
ENSMUSG00000035517.17	652.149380741685	-0.568800913916306	0.171867181022303	-3.30953769377584	0.000934501821770881	0.0380134082287179	chr4	45965333	46034761	+	NA	Tdrd7
ENSMUSG00000025375.15	869.052852153168	-1.09522737900773	0.330835123563003	-3.31049305530935	0.000931317631660928	0.0380134082287179	chr11	120007312	120047167	-	NA	Aatk
ENSMUSG00000025498.15	1056.61795453912	-0.906335948871737	0.274115589083876	-3.30640060239117	0.000945028724246958	0.0382602902840172	chr7	141262705	141266481	-	NA	Irf7
ENSMUSG00000037470.14	1877.42386549191	-0.241382223075828	0.0731000754898943	-3.30207898498269	0.000959710413224524	0.0383125324497958	chr1	36140026	36244720	-	NA	Uggt1
ENSMUSG00000026922.13	732.34745448662	-0.873748868980857	0.26439676831981	-3.30468815686879	0.00095082129270288	0.0383125324497958	chr2	26593056	26604417	-	NA	Agpat2
ENSMUSG00000085882.1	288.562170374404	-0.828476091563232	0.250860037244416	-3.30254312589469	0.000958123536470829	0.0383125324497958	chr11	59199835	59202385	-	NA	2610507I01Rik
ENSMUSG00000037509.21	222.959422007022	-0.91396991061175	0.277025735593749	-3.29922383800493	0.000969525696998173	0.0385251808209969	chr1	34678187	34813309	+	NA	Arhgef4
ENSMUSG00000027637.3	1359.32611792446	-0.471392382870136	0.143022753112729	-3.29592580628475	0.000980979185881914	0.0386226805157086	chr2	156863127	156873563	+	NA	Rab5if
ENSMUSG00000049313.8	15422.743998379	-0.325332960655762	0.098670214171023	-3.29717497209309	0.000976626390266646	0.0386226805157086	chr9	41964719	42124297	-	NA	Sorl1
ENSMUSG00000022241.6	249.05190254247	0.511608462459004	0.155387353719554	3.29247168583851	0.000993108970725084	0.0389217091129379	chr15	11382300	11399665	-	NA	Tars
ENSMUSG00000036067.12	726.850837289383	-0.637276230473385	0.193677549897427	-3.29039803947794	0.0010004575172729	0.0390314857761515	chr2	27021362	27027998	-	NA	Slc2a6
ENSMUSG00000015217.11	146.013100091809	0.714893635360121	0.217378495419907	3.28870449663924	0.00100649636980832	0.0390894042627365	chrX	71555917	71560676	+	NA	Hmgb3
ENSMUSG00000096719.1	228.212851645735	-1.5373641911915	0.467795647825398	-3.28640122741227	0.00101476355180409	0.0392329529961013	chr7	47463805	47528862	-	NA	Mrgpra2b
ENSMUSG00000029561.17	1017.19659838656	-0.869125409049007	0.26494314866291	-3.28042228468722	0.00103651816563677	0.0398943292182081	chr5	114896935	114912234	+	NA	Oasl2
ENSMUSG00000031433.15	144.467285146738	0.87563120007021	0.267090176474611	3.27841035424021	0.00104393516484443	0.0400004264279454	chrX	139889510	139998595	-	NA	Rbm41
ENSMUSG00000031146.6	1304.01279244684	-0.513988524464096	0.156847606849264	-3.27699309405502	0.00104918935564724	0.0400230766200901	chrX	7667940	7671390	-	NA	Plp2
ENSMUSG00000026436.15	1845.27139074608	0.276128662842888	0.0843639319372338	3.27306535508949	0.00106387875205408	0.040276232045056	chr1	132007606	132032612	+	NA	Elk4
ENSMUSG00000037993.8	1617.13249332203	-0.396225811034124	0.121069575467426	-3.27271165777507	0.00106521084402047	0.040276232045056	chr8	109548010	109565861	-	NA	Dhx38
ENSMUSG00000033720.12	762.655479131595	-0.768359134578466	0.234989017131502	-3.26976615314956	0.00107636425755094	0.0405194492217532	chr6	85213048	85333422	-	NA	Sfxn5
ENSMUSG00000024776.17	399.976000553237	0.416626328329986	0.127529522163557	3.26690103798602	0.00108731682104639	0.0407530143014897	chr19	34192228	34240333	+	NA	Stambpl1
ENSMUSG00000026313.16	1615.07317677551	-0.458312172663877	0.140451537052183	-3.26313390570869	0.00110187443475426	0.0408097559902125	chr1	91928778	92195699	-	NA	Hdac4
ENSMUSG00000000326.13	251.438889720563	0.563751016146273	0.172714824865013	3.26405690181417	0.00109829105462448	0.0408097559902125	chr16	18406885	18426852	-	NA	Comt
ENSMUSG00000025227.14	192.363319903331	-1.21695390169598	0.372976086534154	-3.26282017971825	0.00110309488404163	0.0408097559902125	chr19	46341120	46375252	+	NA	Mfsd13a
ENSMUSG00000020610.17	177.941764317076	0.619310582230608	0.189922247692772	3.26086379955042	0.00111073379305367	0.0409160006256639	chr11	109425945	109452813	+	NA	Amz2
ENSMUSG00000054733.9	1330.44863905059	-0.517411395320925	0.159076377215714	-3.25259730185641	0.00114355435678968	0.0419235546637977	chr14	64122624	64455903	-	NA	Msra
ENSMUSG00000022892.11	3775.94888972234	-0.640738394649966	0.197057475277878	-3.25153051791837	0.00114785452009699	0.0419235546637977	chr16	84949684	85173766	-	NA	App
ENSMUSG00000025981.13	333.991982035702	-0.726657403598198	0.224022757908488	-3.24367671562652	0.00117997589263396	0.0422586594484933	chr1	55052769	55072702	+	NA	Coq10b
ENSMUSG00000052423.14	594.614913896424	-0.645563395728812	0.199244784802094	-3.24005165992193	0.00119508045863479	0.0422586594484933	chr1	171270327	171276896	+	NA	B4galt3
ENSMUSG00000027508.15	3361.76402668345	-0.400033702652953	0.123324507643681	-3.2437486295	0.00117967804049699	0.0422586594484933	chr3	9687478	9833679	-	NA	Pag1
ENSMUSG00000040322.10	1114.31069311469	-0.500087236013638	0.154280182818456	-3.24142237115508	0.00118934821953811	0.0422586594484933	chr3	109123148	109168457	+	NA	Slc25a24
ENSMUSG00000037348.15	463.812713260729	-0.694839022489188	0.214290421573245	-3.24251087560481	0.00118481426152345	0.0422586594484933	chr4	134496696	134510235	+	NA	Paqr7
ENSMUSG00000047554.14	233.200734985149	0.772778764210639	0.238385894014158	3.24171347221049	0.00118813412585108	0.0422586594484933	chr7	109972186	109986929	-	NA	Tmem41b
ENSMUSG00000025477.14	474.23122332925	-0.57085336729096	0.176251115658195	-3.23886385149482	0.00120006843934339	0.0422586594484933	chr7	139389108	139579652	+	NA	Inpp5a
ENSMUSG00000031605.8	694.729076112181	-0.700117372899966	0.215765294391589	-3.24480994440808	0.00117529036781296	0.0422586594484933	chr8	64739674	64850017	-	NA	Klhl2
ENSMUSG00000021125.6	257.616731817696	-1.05095333537121	0.324512395303379	-3.23856145583806	0.00120134136146247	0.0422586594484933	chr12	79130776	79156301	+	NA	Arg2
ENSMUSG00000021133.9	1482.16622169897	-0.29367722117849	0.0907741471281124	-3.23525178114882	0.00121535506853114	0.0425771124620523	chr12	80790509	80880835	+	NA	Susd6
ENSMUSG00000026980.15	1560.14568760365	-0.97088630487045	0.300449684921557	-3.23144391089621	0.00123166493999422	0.0427991100403658	chr2	60292102	60383303	-	NA	Ly75
ENSMUSG00000034109.15	1367.99525281858	-0.634005486905355	0.196147640273628	-3.23228709772348	0.00122803607413663	0.0427991100403658	chr3	75875083	75956949	-	NA	Golim4
ENSMUSG00000058761.5	1324.37279244585	-0.442497065991014	0.137379394212304	-3.22098571280046	0.0012775051646802	0.0442130114050409	chr7	99920253	99980448	-	NA	Rnf169
ENSMUSG00000019843.14	1148.9905334335	0.442577178703434	0.137581006741099	3.21684794425353	0.00129607269687129	0.0446754697078163	chr10	39368854	39565381	+	NA	Fyn
ENSMUSG00000034987.4	485.582064980255	-0.758232899848298	0.236049255687793	-3.2121808545381	0.0013173141938892	0.0449707264467081	chr13	54192128	54236180	+	NA	Hrh2
ENSMUSG00000062397.8	664.665500218834	0.383139194217249	0.119276824146597	3.21218473880853	0.00131729638246712	0.0449707264467081	chr15	36997026	37007773	-	NA	Zfp706
ENSMUSG00000031060.16	564.364506310961	0.521076461985674	0.162252385956866	3.21151802429704	0.00132035687575095	0.0449707264467081	chrX	20617502	20650901	+	NA	Rbm10
ENSMUSG00000037913.12	249.948719732567	-0.664901783192293	0.207516877993969	-3.20408532366035	0.00135492316095149	0.0456051195703791	chr5	65054345	65092132	-	NA	Tmem156
ENSMUSG00000029552.19	1013.93286460262	-0.467255895258466	0.145831284282506	-3.20408544406215	0.00135492259431565	0.0456051195703791	chr6	17065148	17105828	+	NA	Tes
ENSMUSG00000011148.14	1011.23623004543	-0.558554675907691	0.174231322678032	-3.20582239359948	0.00134677085990147	0.0456051195703791	chr12	112620044	112641360	+	NA	Adssl1
ENSMUSG00000042292.17	2384.27294498844	-0.368608880667327	0.115283232812755	-3.19741970860608	0.00138663008041552	0.0464900233601814	chr15	81012280	81190757	-	NA	Mrtfa
ENSMUSG00000007458.14	1879.26517812752	-0.324307126246288	0.101682782153213	-3.18940059839857	0.0014256816018176	0.0476133275813248	chr6	122308719	122317680	+	NA	M6pr
ENSMUSG00000024774.16	406.38071784161	-1.06306224560307	0.334256915203148	-3.18037472749661	0.00147084717984383	0.0489313230410837	chr19	34121468	34166053	-	NA	Ankrd22
ENSMUSG00000035596.14	1310.67856915944	-0.506313432048428	0.159482228632233	-3.17473261059068	0.00149974631489064	0.0497000873386347	chr7	3677788	3693523	-	NA	Mboat7
ENSMUSG00000068587.10	1576.14636366068	-1.41442750228882	0.445694765247954	-3.17353402502255	0.00150595249432296	0.0497138086875922	chr6	40628830	40769123	+	NA	Mgam
ENSMUSG00000021243.14	141.526881133833	0.844092365932633	0.26609312167727	3.17216905349544	0.00151304901596398	0.0497567038468154	chr12	84970896	84983303	+	NA	Fcf1
ENSMUSG00000015950.13	12016.4109059956	-0.548415	0.173326	-3.16406	0.00155582	0.050504	chr5	134220052	134229625	-	NA	Ncf1
ENSMUSG00000108291.1	499.392341017022	-1.00387	0.317338	-3.16341	0.00155931	0.050504	chr6	86663187	86665551	-	NA	Gm44292
ENSMUSG00000039542.16	1019.01605797445	-0.900607	0.284667	-3.16373	0.00155763	0.050504	chr9	49502135	49798925	-	NA	Ncam1
ENSMUSG00000003541.6	327.306111785526	-1.03002	0.325586	-3.1636	0.00155832	0.050504	chr17	35821683	35822923	+	NA	Ier3
ENSMUSG00000040167.16	374.649260480373	0.560094	0.177276	3.15945	0.00158069	0.0508128	chr7	131388651	131410521	-	NA	Ikzf5
ENSMUSG00000056124.5	328.59315168562	-0.986184	0.312082	-3.16002	0.00157759	0.0508128	chr18	20684598	20746404	-	NA	B4galt6
ENSMUSG00000027995.10	777.280802038971	-0.660681	0.209442	-3.15448	0.00160782	0.0514145	chr3	83836271	83841767	-	NA	Tlr2
ENSMUSG00000023903.8	2754.80895799769	-1.44968	0.459655	-3.15384	0.00161138	0.0514145	chr17	23628310	23645277	-	NA	Mmp25
ENSMUSG00000034936.2	335.811237545638	1.38247	0.438538	3.15246	0.00161901	0.0514667	chr11	101665540	101667832	+	NA	Arl4d
ENSMUSG00000032089.16	1452.44180989081	-0.566339	0.179745	-3.1508	0.00162824	0.0515689	chr9	45253836	45269149	-	NA	Il10ra
ENSMUSG00000030403.9	6822.76982552715	-0.49997	0.158808	-3.14826	0.00164244	0.0518274	chr7	19256928	19271817	-	NA	Vasp
ENSMUSG00000056529.7	815.629312965315	-0.501342	0.159529	-3.14265	0.00167426	0.0524459	chr4	132564066	132582683	+	NA	Ptafr
ENSMUSG00000017715.11	1052.10935186037	-0.433822	0.138025	-3.14306	0.00167191	0.0524459	chr11	117986291	118024011	+	NA	Pgs1
ENSMUSG00000032109.15	999.063636373761	-0.651424	0.207546	-3.1387	0.00169698	0.0529644	chr9	44252716	44268599	-	NA	Nlrx1
ENSMUSG00000038375.15	2074.8454500872	-0.541459	0.172866	-3.13225	0.00173474	0.0539466	chr2	155381058	155389850	+	NA	Trp53inp2
ENSMUSG00000014867.9	2046.2341835739	-0.416827	0.13347	-3.12299	0.00179023	0.0552717	chr2	26920039	26933928	-	NA	Surf4
ENSMUSG00000042726.14	1161.92817968123	-0.480722	0.153883	-3.12395	0.00178444	0.0552717	chr5	121371724	121385632	-	NA	Trafd1
ENSMUSG00000029192.17	1120.79233069491	-0.411614	0.132102	-3.11588	0.00183398	0.0562181	chr5	36490603	36593276	-	NA	Tbc1d14
ENSMUSG00000041720.14	1173.39281288561	0.369754	0.118637	3.1167	0.00182889	0.0562181	chr16	17280350	17406314	-	NA	Pi4ka
ENSMUSG00000026701.15	2203.08833183725	-0.363465	0.116804	-3.11176	0.00185977	0.0568056	chr1	161240111	161251219	-	NA	Prdx6
ENSMUSG00000056515.9	1341.56947423381	-0.400283	0.128714	-3.10985	0.00187179	0.0569702	chr17	65651728	65772752	-	NA	Rab31
ENSMUSG00000043017.9	369.414716795715	-0.965041	0.31107	-3.10233	0.00192004	0.058027	chr7	16906489	16910905	+	NA	Ptgir
ENSMUSG00000030786.18	1999.7475948273	-0.671383	0.216384	-3.10274	0.0019174	0.058027	chr7	128062639	128118491	+	NA	Itgam
ENSMUSG00000063077.15	1456.5711937641	-0.405534	0.131074	-3.09393	0.00197526	0.0594867	chr4	149176318	149307693	-	NA	Kif1b
ENSMUSG00000025728.16	849.851089750919	0.384966	0.124604	3.08952	0.00200478	0.0601644	chr17	25926420	25944936	-	NA	Pigq
ENSMUSG00000041974.10	452.134564410799	-0.453096	0.14695	-3.08332	0.00204704	0.0610118	chr16	15889223	16146851	-	NA	Spidr
ENSMUSG00000049562.6	1105.76716713266	-0.743798	0.241235	-3.08329	0.00204723	0.0610118	chr19	5568024	5571261	+	NA	Ap5b1
ENSMUSG00000048677.9	582.01471468462	-0.616361	0.200053	-3.08099	0.00206316	0.0612736	chr7	145186523	145284011	-	NA	Tpcn2
ENSMUSG00000020604.13	311.244938146163	-1.01256	0.328916	-3.07848	0.00208056	0.0613658	chr11	109473373	109573330	+	NA	Arsg
ENSMUSG00000062526.4	1034.69313371741	-0.43561	0.141454	-3.07951	0.00207345	0.0613658	chr18	67225042	67245830	-	NA	Mppe1
ENSMUSG00000020265.16	544.154000656095	-0.517215	0.16827	-3.07371	0.00211415	0.0619757	chr10	77606096	77618331	+	NA	Sumo3
ENSMUSG00000024451.9	2571.97805004574	-0.626944	0.203984	-3.07349	0.00211568	0.0619757	chr18	37972627	37998969	-	NA	Arap3
ENSMUSG00000009292.18	2638.93713255415	-0.944878	0.307658	-3.0712	0.002132	0.0620305	chr10	77907721	77970563	-	NA	Trpm2
ENSMUSG00000079481.11	3810.92084737349	-0.588647	0.19161	-3.07212	0.00212547	0.0620305	chrX	101849384	102092055	+	NA	Nhsl2
ENSMUSG00000021998.16	18932.4795551146	-0.270439	0.0881023	-3.0696	0.00214345	0.0621527	chr14	75131100	75230842	+	NA	Lcp1
ENSMUSG00000034220.7	1433.92864960215	-0.867377	0.282976	-3.06519	0.00217529	0.0626528	chr1	92831644	92860779	+	NA	Gpc1
ENSMUSG00000044573.16	219.143928517083	0.672115	0.219214	3.06602	0.00216928	0.0626528	chr12	30893325	30911589	-	NA	Acp1
ENSMUSG00000038002.9	916.021323665172	0.356464	0.116417	3.06196	0.00219889	0.0631208	chr17	24961225	25015788	-	NA	Cramp1l
ENSMUSG00000037514.17	499.134782770088	0.373252	0.122074	3.05758	0.00223135	0.0637822	chr2	131262494	131299188	+	NA	Pank2
ENSMUSG00000035004.3	2103.15203877464	-0.476582	0.155957	-3.05585	0.00224423	0.0637822	chr7	121064066	121074572	-	NA	Igsf6
ENSMUSG00000020250.10	1029.93879851048	-0.454201	0.148598	-3.05658	0.00223879	0.0637822	chr10	82833950	82897712	+	NA	Txnrd1
ENSMUSG00000027889.17	600.503934420141	-0.617115	0.202144	-3.05285	0.00226682	0.0642117	chr3	108074061	108086651	-	NA	Ampd2
ENSMUSG00000024283.15	1152.92014623307	0.422521	0.138634	3.04774	0.00230569	0.0650979	chr18	7868831	7929028	+	NA	Wac
ENSMUSG00000028874.14	3520.86608388117	-0.485131	0.159374	-3.04397	0.00233477	0.0657028	chr4	132974094	133001910	+	NA	Fgr
ENSMUSG00000020901.13	1703.39305260151	-0.509276	0.167432	-3.04169	0.00235255	0.0659868	chr11	68432120	68497849	+	NA	Pik3r5
ENSMUSG00000032038.7	713.393518420191	-0.414261	0.136432	-3.0364	0.00239424	0.0669375	chr9	35046575	35119268	-	NA	St3gal4
ENSMUSG00000017631.19	2841.935408268	-0.381919	0.125882	-3.03394	0.00241386	0.0672667	chr11	76416733	76623558	-	NA	Abr
ENSMUSG00000029655.17	1114.84855690515	0.369164	0.12191	3.02818	0.00246032	0.0683395	chr5	150608006	150666183	-	NA	N4bp2l2
ENSMUSG00000089917.7	405.806040894365	-0.541858	0.179043	-3.02641	0.00247477	0.0685192	chr2	181569148	181584892	-	NA	Uckl1
ENSMUSG00000034708.11	3030.2170688978	-0.406914	0.134576	-3.02367	0.00249726	0.0689195	chr11	102430314	102437048	+	NA	Grn
ENSMUSG00000023393.15	292.957630571216	-0.635715	0.210884	-3.01453	0.00257376	0.0703522	chr2	180725262	180742280	+	NA	Slc17a9
ENSMUSG00000062157.6	762.619829094359	-1.67884	0.556864	-3.01481	0.00257141	0.0703522	chr4	135686286	135708181	+	NA	Ifnlr1
ENSMUSG00000042447.13	200.195403675338	0.750842	0.24903	3.01506	0.00256926	0.0703522	chr6	8209221	8236274	+	NA	Mios
ENSMUSG00000020846.6	2441.16918355647	-0.722504	0.239858	-3.01222	0.00259346	0.0706657	chr11	76019193	76027782	-	NA	Rflnb
ENSMUSG00000036587.13	120.028158523829	-0.930944	0.309466	-3.00823	0.00262772	0.0713726	chr2	25423266	25426374	+	NA	Fut7
ENSMUSG00000039899.5	896.831769685037	-0.657228	0.218764	-3.00428	0.00266214	0.0720793	chr5	21372641	21378374	+	NA	Fgl2
ENSMUSG00000024012.18	771.867576796859	-0.469058	0.156316	-3.0007	0.00269363	0.0727025	chr17	29332071	29347934	-	NA	Mtch1
ENSMUSG00000034640.9	627.82277685891	-0.788522	0.262868	-2.99969	0.00270254	0.0727144	chr3	65528409	65555518	+	NA	Tiparp
ENSMUSG00000043740.15	1649.38186229605	-0.71405	0.238168	-2.99809	0.00271679	0.0728695	chr17	48316140	48327024	+	NA	B430306N03Rik
ENSMUSG00000033096.7	542.355327978614	-0.701763	0.234261	-2.99564	0.00273867	0.0729813	chr2	150583079	150608567	-	NA	Apmap
ENSMUSG00000039304.11	121.246541436591	0.860274	0.287338	2.99395	0.00275393	0.0729813	chr3	27317027	27342427	+	NA	Tnfsf10
ENSMUSG00000024104.11	1668.18763221702	-0.415264	0.138631	-2.99546	0.00274029	0.0729813	chr6	116208037	116262686	+	NA	Washc2
ENSMUSG00000031660.13	657.745638791505	0.346663	0.115829	2.99289	0.00276348	0.0729813	chr8	88331038	88362194	-	NA	Brd7
ENSMUSG00000015027.11	725.204130813073	-0.660306	0.220567	-2.99368	0.00275635	0.0729813	chr8	122578241	122611463	-	NA	Galns
ENSMUSG00000028645.11	545.950434557742	-0.8252	0.276252	-2.98712	0.00281615	0.0741441	chr4	119108710	119137983	+	NA	Slc2a1
ENSMUSG00000018750.14	428.532028968197	0.599716	0.20124	2.98011	0.00288146	0.0756318	chr11	69765911	69784023	+	NA	Zbtb4
ENSMUSG00000027829.15	3549.386868967	-0.434347	0.146255	-2.9698	0.00297995	0.0777414	chr3	65946150	65958249	-	NA	Ccnl1
ENSMUSG00000090523.2	270.33655891943	0.593146	0.199699	2.9702	0.00297601	0.0777414	chr18	32528321	32560034	-	NA	Gypc
ENSMUSG00000113184.1	284.211860617466	-1.1245	0.379045	-2.96666	0.00301057	0.0783023	chr12	81717829	81720052	-	NA	Gm49654
ENSMUSG00000117763.1	164.481191787224	-1.4451	0.487659	-2.96334	0.00304318	0.0789112	chr19	8651798	8663335	-	NA	9830166K06Rik
ENSMUSG00000057596.13	365.208279490083	-0.67	0.226517	-2.95783	0.00309813	0.0798537	chr7	104470013	104507849	-	NA	Trim30d
ENSMUSG00000025494.8	160.768160441004	0.639121	0.216064	2.95802	0.0030962	0.0798537	chr7	141091174	141100572	-	NA	Sigirr
ENSMUSG00000104292.1	127.865634848174	-1.01827	0.344573	-2.95517	0.00312494	0.0800637	chr8	108737592	108742800	+	NA	Gm38042
ENSMUSG00000047714.14	1064.20911538557	-0.436987	0.147864	-2.95533	0.00312335	0.0800637	chr16	31251536	31275277	-	NA	Ppp1r2
ENSMUSG00000024120.12	390.502600586433	0.347173	0.117534	2.95381	0.00313882	0.08018	chr17	84705246	84790789	-	NA	Lrpprc
ENSMUSG00000020255.8	645.804243719479	0.481062	0.163359	2.94482	0.0032314	0.0823	chr10	83360220	83488505	+	NA	D10Wsu102e
ENSMUSG00000030427.17	636.739488447976	-0.711632	0.242316	-2.9368	0.00331622	0.0842103	chr7	3908279	3915503	-	NA	Lilra6
ENSMUSG00000024300.17	7856.51029165613	-0.45147	0.153822	-2.93501	0.0033354	0.0844477	chr17	33555706	33607764	+	NA	Myo1f
ENSMUSG00000030067.17	1712.78992502185	0.369859	0.126165	2.93155	0.00337277	0.0851427	chr6	98925337	99522721	-	NA	Foxp1
ENSMUSG00000027115.14	213.946786096964	0.737577	0.251845	2.9287	0.00340385	0.0852228	chr2	109280737	109341747	+	NA	Kif18a
ENSMUSG00000028042.15	2127.29694160531	-0.517395	0.176674	-2.92853	0.00340573	0.0852228	chr3	89377643	89394776	-	NA	Zbtb7b
ENSMUSG00000025795.8	2114.3127991366	-0.339869	0.115989	-2.93018	0.00338762	0.0852228	chr10	121410349	121476347	-	NA	Rassf3
ENSMUSG00000006418.17	1151.08592320484	-0.534322	0.18274	-2.92394	0.00345626	0.0857513	chr2	167492644	167516173	+	NA	Rnf114
ENSMUSG00000103041.1	245.676419683847	-0.620288	0.212144	-2.92389	0.00345683	0.0857513	chr3	65957757	65962036	+	NA	Gm37305
ENSMUSG00000050989.9	1389.51158788982	-0.601579	0.205621	-2.92567	0.00343712	0.0857513	chr4	134537891	134552166	-	NA	Selenon
ENSMUSG00000030144.4	710.988124024285	-0.75361	0.258007	-2.92088	0.0034904	0.0858398	chr6	123262110	123275265	+	NA	Clec4d
ENSMUSG00000041836.10	2318.68999110927	-0.441428	0.151082	-2.92177	0.00348051	0.0858398	chr7	135537480	135686293	+	NA	Ptpre
ENSMUSG00000031723.8	155.472362764281	-0.802798	0.27469	-2.92256	0.0034717	0.0858398	chr8	109565891	109574051	+	NA	Txnl4b
ENSMUSG00000074825.4	414.563062285766	-0.594195	0.203718	-2.91676	0.00353689	0.0866522	chr2	127138771	127143442	-	NA	Itpripl1
ENSMUSG00000043939.15	494.734933572836	-0.746938	0.256137	-2.91617	0.00354362	0.0866522	chr17	48149125	48167275	-	NA	A530064D06Rik
ENSMUSG00000018820.13	1349.02360313162	-0.454433	0.155916	-2.9146	0.00356149	0.0868418	chr19	42163950	42194590	+	NA	Zfyve27
ENSMUSG00000032786.16	1061.75089718816	-0.72701	0.24967	-2.91188	0.00359257	0.0873514	chr9	106233454	106248654	-	NA	Alas1
ENSMUSG00000041570.14	401.323514655786	0.493021	0.169563	2.9076	0.00364212	0.0880572	chr1	136268122	136346104	-	NA	Camsap2
ENSMUSG00000022372.14	3540.68541102658	-0.443699	0.152583	-2.90792	0.00363836	0.0880572	chr15	66780818	66831829	-	NA	Sla
ENSMUSG00000021408.15	1060.18141268151	-0.326086	0.112338	-2.90272	0.00369934	0.0891895	chr13	34002362	34037147	+	NA	Ripk1
ENSMUSG00000037405.8	435.198978016495	-0.674891	0.233017	-2.89632	0.00377568	0.090775	chr9	21015984	21028817	+	NA	Icam1
ENSMUSG00000062995.12	252.538920698779	-1.30618	0.451635	-2.89211	0.00382666	0.0916366	chr6	8630526	8778488	-	NA	Ica1
ENSMUSG00000039990.16	405.109399653584	0.514523	0.177937	2.8916	0.00383287	0.0916366	chr7	133637542	133672971	+	NA	Edrf1
ENSMUSG00000100147.2	426.180819629987	-1.1048	0.382741	-2.88655	0.00389492	0.0923133	chr1	182287989	182303325	+	NA	1700047M11Rik
ENSMUSG00000079499.9	852.290940590973	-0.580413	0.201052	-2.88688	0.00389085	0.0923133	chr2	29245106	29253006	-	NA	6530402F18Rik
ENSMUSG00000020484.19	1046.2639189582	-0.33303	0.115403	-2.8858	0.0039042	0.0923133	chr11	5520658	5525893	+	NA	Xbp1
ENSMUSG00000038212.16	2368.34477464891	-0.403551	0.139784	-2.88696	0.00388987	0.0923133	chr13	65064662	65112975	-	NA	Mfsd14b
ENSMUSG00000024885.9	1612.86776287106	-0.493064	0.17097	-2.88392	0.00392764	0.0926125	chr19	3913490	3929808	-	NA	Aldh3b1
ENSMUSG00000004110.17	341.408622439368	0.629267	0.218396	2.88131	0.0039602	0.0928898	chr1	154390730	154884501	-	NA	Cacna1e
ENSMUSG00000039270.9	2336.57261169602	-0.600211	0.208327	-2.8811	0.00396295	0.0928898	chr4	70427064	70534995	-	NA	Megf9
ENSMUSG00000000078.7	7196.14185476227	-0.556288	0.19313	-2.88039	0.00397187	0.0928898	chr13	5861481	5870394	+	NA	Klf6
ENSMUSG00000027080.6	119.912681205843	0.75419	0.262239	2.87597	0.00402788	0.0935414	chr2	84678401	84688215	+	NA	Med19
ENSMUSG00000028088.14	709.631583610314	-0.728295	0.253358	-2.87457	0.00404572	0.0935414	chr3	97628803	97655282	+	NA	Fmo5
ENSMUSG00000002227.15	834.49434679547	-0.581321	0.202275	-2.87391	0.00405422	0.0935414	chr3	104794835	104818563	-	NA	Mov10
ENSMUSG00000054676.15	1179.26308007478	-0.464866	0.161742	-2.87412	0.00405153	0.0935414	chr7	38183216	38197568	+	NA	1600014C10Rik
ENSMUSG00000034908.16	2558.64298244311	-0.394649	0.137201	-2.87643	0.00402203	0.0935414	chr9	45937856	45955258	-	NA	Sidt2
ENSMUSG00000032344.17	176.516215639319	-0.590989	0.205864	-2.87077	0.00409479	0.0940756	chr9	78430525	78443237	-	NA	Cgas
ENSMUSG00000000532.11	542.064164075441	-0.480393	0.16736	-2.87042	0.0040993	0.0940756	chr15	101174066	101213684	+	NA	Acvr1b
ENSMUSG00000036053.17	631.418348209186	-0.580965	0.202565	-2.86804	0.00413024	0.0942814	chr2	52857859	53133804	+	NA	Fmnl2
ENSMUSG00000011752.7	1208.5446666433	-0.484983	0.16905	-2.86887	0.00411936	0.0942814	chr19	41911922	41918660	+	NA	Pgam1
ENSMUSG00000104525.1	137.160626877243	-1.1059	0.387086	-2.85699	0.00427681	0.0965556	chr1	194993257	194996195	+	NA	Gm37334
ENSMUSG00000027848.12	179.341611171169	-0.916585	0.320743	-2.85769	0.00426734	0.0965556	chr3	103722221	103738001	-	NA	Olfml3
ENSMUSG00000029924.12	488.22697994765	-0.550351	0.192835	-2.854	0.00431721	0.0965556	chr6	39334772	39377675	-	NA	Slc37a3
ENSMUSG00000030082.14	1629.00580983211	-0.349951	0.122598	-2.85446	0.00431099	0.0965556	chr6	88503578	88518905	-	NA	Sec61a1
ENSMUSG00000030061.16	340.464791564595	0.539263	0.189017	2.85298	0.00433111	0.0965556	chr6	97183669	97205647	-	NA	Uba3
ENSMUSG00000015341.17	517.104776623522	0.391794	0.137201	2.85561	0.00429541	0.0965556	chr8	23241345	23257074	-	NA	Golga7
ENSMUSG00000019977.16	525.224012391192	0.382618	0.133826	2.85907	0.00424884	0.0965556	chr10	21295978	21368898	+	NA	Hbs1l
ENSMUSG00000075705.12	4757.9613788886	-0.537923	0.188526	-2.85331	0.00432662	0.0965556	chr17	24736641	24742778	+	NA	Msrb1
ENSMUSG00000024042.7	2701.63069361547	-0.484866	0.169652	-2.85799	0.0042633	0.0965556	chr17	31844249	31855804	-	NA	Sik1
ENSMUSG00000021986.9	328.250590504361	-0.756664	0.265453	-2.85046	0.00436559	0.0970721	chr14	60373258	60388197	+	NA	Amer2
ENSMUSG00000057666.18	1188.30484239829	-0.506195	0.177739	-2.84797	0.00439991	0.0973148	chr6	125161714	125166467	-	NA	Gapdh
ENSMUSG00000037202.6	1165.37445399747	-1.19286	0.418772	-2.84848	0.00439289	0.0973148	chr10	61297832	61304680	+	NA	Prf1
ENSMUSG00000025868.6	297.355423843773	-0.634137	0.222795	-2.84628	0.00442329	0.0973148	chr13	54590206	54591158	+	NA	Higd2a
ENSMUSG00000092417.3	202.045747764789	-0.734433	0.257951	-2.84718	0.00441079	0.0973148	chr17	35121454	35124814	+	NA	Gpank1
ENSMUSG00000082319.3	597.767892937344	-0.570898	0.200627	-2.84557	0.00443319	0.0973148	chrX	81820383	81822730	-	NA	Gm8822
ENSMUSG00000037306.13	649.517129196247	-0.514313	0.180957	-2.84219	0.00448049	0.0978578	chr4	134561689	134704290	-	NA	Man1c1
ENSMUSG00000021591.8	1376.07411307884	-0.595191	0.209414	-2.84217	0.00448073	0.0978578	chr13	75839867	75850154	+	NA	Glrx
ENSMUSG00000026928.14	936.059339940263	-0.67425	0.237442	-2.83964	0.00451641	0.0979105	chr2	26352175	26360918	-	NA	Card9
ENSMUSG00000030747.5	725.831865382619	-0.88961	0.313379	-2.83877	0.00452877	0.0979105	chr7	99153657	99182719	-	NA	Dgat2
ENSMUSG00000037112.16	616.004058638943	-0.369491	0.13006	-2.84093	0.00449818	0.0979105	chr9	50892800	51009073	-	NA	Sik2
ENSMUSG00000040681.16	204.361508899265	0.604365	0.212845	2.83946	0.00451901	0.0979105	chr16	96120617	96127729	-	NA	Hmgn1
ENSMUSG00000039782.15	672.482363858355	-0.564536	0.199134	-2.83495	0.00458327	0.0988397	chr5	43233169	43289724	+	NA	Cpeb2
ENSMUSG00000073411.12	20339.9044057027	-0.349377	0.123419	-2.83082	0.00464284	0.0996237	chr17	35262729	35267499	+	NA	H2-D1
ENSMUSG00000061778.10	530.324908528992	-0.411312	0.145279	-2.83118	0.00463771	0.0996237	chrX	164936168	164980375	-	NA	Mospd2
ENSMUSG00000038312.10	471.183100944529	-0.51854	0.183309	-2.82878	0.0046726	0.099807	chr2	155701676	155729475	-	NA	Edem2
ENSMUSG00000049550.17	1764.70735994274	-0.355055	0.125522	-2.82864	0.00467464	0.099807	chr5	123577794	123684618	-	NA	Clip1
ENSMUSG00000032187.16	2113.78337851242	0.301981	0.106824	2.8269	0.00470004	0.1001	chr9	21616168	21704230	+	NA	Smarca4
ENSMUSG00000026480.12	7672.05527162424	-0.519292	0.183812	-2.82513	0.00472608	0.100406	chr1	152800193	152836991	+	NA	Ncf2
ENSMUSG00000041977.18	742.944799430814	-0.441596	0.156493	-2.82182	0.00477518	0.100713	chr3	87617558	87738034	+	NA	Arhgef11
ENSMUSG00000043207.10	2010.97039645835	-0.601077	0.212997	-2.822	0.0047725	0.100713	chr4	121059236	121098241	-	NA	Zmpste24
ENSMUSG00000004849.14	235.739598534586	-0.62827	0.222676	-2.82146	0.00478055	0.100713	chr5	137034992	137046135	-	NA	Ap1s1
ENSMUSG00000060904.14	321.206700350471	-0.488983	0.173337	-2.821	0.00478748	0.100713	chr10	88730857	88744094	+	NA	Arl1
ENSMUSG00000059182.7	1999.69410374128	-0.459397	0.162953	-2.81921	0.00481422	0.100782	chr6	51857421	52012549	-	NA	Skap2
ENSMUSG00000037949.8	921.108610078963	-0.765441	0.271476	-2.81956	0.00480902	0.100782	chr9	122175873	122294423	-	NA	Ano10
ENSMUSG00000035673.10	2622.60684080783	-0.478727	0.170272	-2.81154	0.00493056	0.102966	chr10	80056991	80105571	-	NA	Sbno2
ENSMUSG00000046245.13	1369.96492759266	-0.545777	0.194375	-2.80785	0.00498733	0.103445	chr5	137821951	137836281	-	NA	Pilra
ENSMUSG00000019979.12	1825.05248009235	-0.324554	0.115539	-2.80904	0.00496893	0.103445	chr10	90989310	91082770	-	NA	Apaf1
ENSMUSG00000022109.6	224.432237420798	0.499669	0.177964	2.8077	0.00498966	0.103445	chr14	73510024	73518849	+	NA	Med4
ENSMUSG00000063524.13	5789.73190451391	-0.348653	0.12433	-2.80426	0.00504317	0.104303	chr4	150236720	150248879	+	NA	Eno1
ENSMUSG00000026341.16	10840.0254428857	-0.269566	0.0963409	-2.79805	0.00514129	0.105875	chr1	125392904	125435727	-	NA	Actr3
ENSMUSG00000028484.16	561.619196677566	0.460797	0.16474	2.79711	0.00515621	0.105875	chr4	83455679	83486459	-	NA	Psip1
ENSMUSG00000001750.16	1544.1856427725	-0.479022	0.171231	-2.79752	0.00514967	0.105875	chr19	3896049	3907133	-	NA	Tcirg1
ENSMUSG00000056501.3	1211.93800725302	-0.659663	0.236946	-2.78402	0.00536899	0.106584	chr2	167688914	167690418	+	NA	Cebpb
ENSMUSG00000038975.14	169.943079590935	0.518351	0.18566	2.79195	0.00523922	0.106584	chr3	153907286	153913009	-	NA	Rabggtb
ENSMUSG00000066152.11	458.811135113944	-0.731837	0.262654	-2.78631	0.00533116	0.106584	chr4	62262561	62298411	+	NA	Slc31a2
ENSMUSG00000029125.14	276.928908193141	-0.469942	0.168742	-2.78498	0.0053531	0.106584	chr5	38038741	38137765	+	NA	Stx18
ENSMUSG00000029394.11	265.394436917929	0.50175	0.179749	2.79139	0.00524827	0.106584	chr5	124345416	124363082	-	NA	Cdk2ap1
ENSMUSG00000029708.9	635.899403389286	-0.490278	0.175808	-2.78871	0.00529192	0.106584	chr6	28416090	28428390	-	NA	Gcc1
ENSMUSG00000052212.6	19360.9273916334	-1.13324	0.406396	-2.7885	0.00529527	0.106584	chr7	24743982	24760311	-	NA	Cd177
ENSMUSG00000044465.19	1537.39251631075	-0.514411	0.184805	-2.78353	0.00537702	0.106584	chr7	105371210	105400054	-	NA	Fam160a2
ENSMUSG00000031444.16	573.094071227364	-0.429105	0.153922	-2.7878	0.00530665	0.106584	chr8	13037307	13056676	+	NA	F10
ENSMUSG00000056724.15	5534.90947211884	-0.484848	0.173778	-2.79005	0.00527003	0.106584	chr9	110624788	110654161	-	NA	Nbeal2
ENSMUSG00000021182.16	4665.70993985698	-0.2412	0.0865834	-2.78575	0.00534039	0.106584	chr12	100911522	101029056	-	NA	Ccdc88c
ENSMUSG00000022100.14	1754.71190542159	0.394793	0.141799	2.78418	0.00536634	0.106584	chr14	70654245	70766628	-	NA	Xpo7
ENSMUSG00000023915.5	1776.17120916883	-0.404957	0.145473	-2.78372	0.00537395	0.106584	chr17	43016554	43089189	+	NA	Tnfrsf21
ENSMUSG00000038059.7	1017.22559260339	-0.647133	0.231771	-2.79213	0.00523629	0.106584	chr18	60474190	60501987	-	NA	Smim3
ENSMUSG00000044345.9	288.211785448486	-0.911724	0.326444	-2.7929	0.00522379	0.106584	chr19	42147399	42151703	+	NA	Marveld1
ENSMUSG00000040061.17	2141.75376326517	-0.550692	0.198309	-2.77694	0.0054873	0.108303	chr2	118707516	118728438	-	NA	Plcb2
ENSMUSG00000005936.19	3031.98123931403	-0.232878	0.0838869	-2.7761	0.00550157	0.108303	chr17	28951949	28969549	+	NA	Kctd20
ENSMUSG00000042225.3	252.572073447734	0.543362	0.195715	2.77629	0.00549827	0.108303	chrX	142851145	142966728	-	NA	Ammecr1
ENSMUSG00000051439.7	430.289420347434	-0.826298	0.297933	-2.77343	0.00554685	0.108891	chr18	36725066	36726798	-	NA	Cd14
ENSMUSG00000024997.7	252.014081739415	0.55929	0.201702	2.77285	0.00555682	0.108891	chr19	60864050	60874556	-	NA	Prdx3
ENSMUSG00000020733.3	2217.39059462214	-0.485896	0.175514	-2.76842	0.00563291	0.10988	chr11	115163340	115181181	+	NA	Slc9a3r1
ENSMUSG00000015002.18	786.949738619883	0.328546	0.118648	2.76909	0.00562139	0.10988	chr15	65787033	65873816	+	NA	Efr3a
ENSMUSG00000042406.8	2168.38077200281	-0.344999	0.124688	-2.76689	0.00565939	0.110146	chr15	80255183	80257541	+	NA	Atf4
ENSMUSG00000016194.14	921.409679960189	-0.629947	0.228514	-2.75671	0.00583857	0.113253	chr1	193221633	193264075	-	NA	Hsd11b1
ENSMUSG00000039813.14	744.83965393719	-0.863631	0.313326	-2.75633	0.00584541	0.113253	chr4	46604389	46650209	-	NA	Tbc1d2
ENSMUSG00000019734.16	140.556300511916	-1.13837	0.413317	-2.75422	0.00588321	0.113729	chr7	3665789	3677553	-	NA	Tmc4
ENSMUSG00000022584.14	4387.28072124613	-0.563724	0.205288	-2.74602	0.00603231	0.116349	chr15	75108157	75111970	-	NA	Ly6c2
ENSMUSG00000029063.16	4145.51218888881	-0.266003	0.0969762	-2.74297	0.00608859	0.116871	chr4	155562377	155591001	+	NA	Nadk
ENSMUSG00000025584.17	326.102100534528	-0.623332	0.227201	-2.74352	0.00607844	0.116871	chr7	81213595	81334533	+	NA	Pde8a
ENSMUSG00000059326.7	3194.55732264744	-0.713101	0.260033	-2.74235	0.0061002	0.116871	chr19	61223956	61228429	-	NA	Csf2ra
ENSMUSG00000102051.1	4030.13196055726	-0.60201	0.21963	-2.74102	0.00612493	0.117083	chr15	75131376	75135128	-	NA	Ly6a2
ENSMUSG00000075467.4	117.481800985164	0.898402	0.32792	2.7397	0.00614953	0.117292	chr2	26348120	26352110	-	NA	Dnlz
ENSMUSG00000014547.10	1503.82187247389	-0.397681	0.145291	-2.73714	0.00619755	0.117946	chr14	62837677	62961509	+	NA	Wdfy2
ENSMUSG00000039768.16	328.664883656603	0.379813	0.138846	2.7355	0.0062285	0.118273	chr4	151933690	151982137	+	NA	Dnajc11
ENSMUSG00000025190.13	321.980532204802	-0.661759	0.242013	-2.73439	0.00624953	0.11841	chr19	43499751	43524605	-	NA	Got1
ENSMUSG00000025232.8	1843.72158293306	-0.313049	0.114517	-2.73364	0.00626391	0.118421	chr9	59539539	59565109	+	NA	Hexa
ENSMUSG00000017002.14	1993.77000717601	-0.62257	0.227867	-2.73217	0.00629193	0.118689	chr2	164354069	164389095	-	NA	Slpi
ENSMUSG00000058793.14	3666.00413823531	-0.367117	0.13464	-2.72665	0.00639811	0.119902	chr2	132263147	132312050	+	NA	Cds2
ENSMUSG00000049999.4	464.64029834521	-0.781162	0.286417	-2.72736	0.00638426	0.119902	chr2	178411205	178414472	-	NA	Ppp1r3d
ENSMUSG00000040270.16	948.483648567369	0.532871	0.195384	2.7273	0.00638542	0.119902	chr4	32238803	32586108	+	NA	Bach2
ENSMUSG00000033396.13	708.973824568298	-0.26667	0.0979176	-2.72341	0.00646117	0.12082	chr2	122053519	122118386	-	NA	Spg11
ENSMUSG00000028410.13	1461.26574495763	-0.395841	0.145476	-2.721	0.00650846	0.121309	chr4	40722149	40737149	+	NA	Dnaja1
ENSMUSG00000022855.9	1117.21294074184	-0.276756	0.101725	-2.72064	0.00651561	0.121309	chr16	22009483	22049269	+	NA	Senp2
ENSMUSG00000038497.7	343.225412209589	-0.616576	0.226968	-2.71657	0.00659617	0.122543	chr8	13288189	13322924	+	NA	Tmco3
ENSMUSG00000028093.15	141.308811665944	0.537823	0.198153	2.71417	0.00664411	0.123013	chr3	97158776	97177299	+	NA	Acp6
ENSMUSG00000030774.13	408.022925403457	-0.5241	0.193153	-2.7134	0.00665976	0.123013	chr7	97788540	97912381	+	NA	Pak1
ENSMUSG00000025372.16	155.521034759698	-0.675598	0.249008	-2.71316	0.00666443	0.123013	chr11	119942762	120006782	+	NA	Baiap2
ENSMUSG00000026491.13	1128.62355998088	0.341253	0.126059	2.70708	0.00678781	0.12484	chr1	179744893	179803680	-	NA	Ahctf1
ENSMUSG00000030325.16	950.43869501444	0.851822	0.314691	2.70685	0.00679251	0.12484	chr6	128778484	128789215	-	NA	Klrb1c
ENSMUSG00000031950.7	722.550993731441	-0.390778	0.144801	-2.69872	0.0069607	0.127658	chr8	111940702	111953612	+	NA	Gabarapl2
ENSMUSG00000042190.12	257.307914574929	-1.20872	0.448529	-2.69485	0.00704213	0.128876	chr5	113612353	113650426	-	NA	Cmklr1
ENSMUSG00000040822.7	330.163535931246	-0.745397	0.276768	-2.69321	0.00707667	0.129232	chr14	54686215	54690741	+	NA	1700123O20Rik
ENSMUSG00000027878.11	8649.00212359822	-0.251794	0.0935627	-2.69118	0.00712004	0.129473	chr3	98013526	98150361	+	NA	Notch2
ENSMUSG00000028863.13	228.844323486616	0.413356	0.153557	2.69188	0.00710505	0.129473	chr4	125085133	125113238	+	NA	Meaf6
ENSMUSG00000033952.14	927.219165835184	0.473552	0.17606	2.68972	0.00715109	0.129763	chr1	139454771	139494091	+	NA	Aspm
ENSMUSG00000066682.11	606.119515496397	-0.649259	0.241574	-2.68762	0.00719626	0.130307	chr5	137865826	137871815	-	NA	Pilrb2
ENSMUSG00000038775.14	498.035850852823	-0.615437	0.229088	-2.68646	0.00722132	0.130485	chr9	119052777	119071525	+	NA	Vill
ENSMUSG00000019210.10	1480.83860704408	-0.308641	0.11512	-2.68104	0.00733947	0.131239	chr6	120794304	120822793	-	NA	Atp6v1e1
ENSMUSG00000003865.16	904.999903576744	-0.723547	0.269707	-2.68272	0.0073027	0.131239	chr7	45434843	45456619	+	NA	Gys1
ENSMUSG00000051510.13	1771.39888343636	-0.506177	0.18878	-2.68131	0.00733347	0.131239	chr11	120625116	120633600	-	NA	Mafg
ENSMUSG00000073198.5	214.920836127192	-0.482376	0.179864	-2.6819	0.00732056	0.131239	chr12	18216541	18217673	+	NA	Bnip3l-ps
ENSMUSG00000021140.9	1246.93108202998	-0.310967	0.11593	-2.68236	0.00731037	0.131239	chr12	81860022	82000924	+	NA	Pcnx
ENSMUSG00000054091.9	766.837292982762	-0.821208	0.307092	-2.67414	0.00749209	0.132152	chr3	122924202	122926184	+	NA	1810037I17Rik
ENSMUSG00000034853.16	233.040657732002	-0.671944	0.251096	-2.67604	0.00744967	0.132152	chr4	106744554	106804998	-	NA	Acot11
ENSMUSG00000001098.15	1283.24572127078	-0.332038	0.124275	-2.6718	0.0075445	0.132152	chr5	114363566	114380508	-	NA	Kctd10
ENSMUSG00000030126.17	2602.82888768175	-0.408361	0.152719	-2.67394	0.00749654	0.132152	chr6	116018610	116193486	-	NA	Tmcc1
ENSMUSG00000030536.10	14096.2239701622	-0.24993	0.0933657	-2.67689	0.00743079	0.132152	chr7	80711582	80825974	-	NA	Iqgap1
ENSMUSG00000032009.8	691.514944088134	0.4017	0.150294	2.67276	0.00752297	0.132152	chr9	14275066	14333101	+	NA	Sesn3
ENSMUSG00000019978.16	664.935760123453	0.328306	0.122733	2.67496	0.00747392	0.132152	chr10	25359797	25523519	+	NA	Epb41l2
ENSMUSG00000069769.13	421.947948521128	0.448145	0.167696	2.67237	0.00753177	0.132152	chr11	88339381	88718513	-	NA	Msi2
ENSMUSG00000053205.9	122.052287713137	0.717542	0.268422	2.67319	0.00751337	0.132152	chr14	45351092	45422820	+	NA	Styx
ENSMUSG00000025195.9	563.828946085723	-0.442632	0.165567	-2.67343	0.00750801	0.132152	chr19	43846820	43940191	-	NA	Dnmbp
ENSMUSG00000062991.9	159.864489893337	-1.05417	0.394666	-2.67103	0.00756189	0.132187	chr8	31814550	32884797	-	NA	Nrg1
ENSMUSG00000039158.11	6311.85881692288	-0.282928	0.105953	-2.67031	0.00757809	0.132201	chr4	63367124	63403354	-	NA	Akna
ENSMUSG00000054720.12	622.474967407144	0.435474	0.163291	2.66686	0.00765627	0.133294	chr5	105519387	105613018	+	NA	Lrrc8c
ENSMUSG00000035726.8	1409.49859593539	0.289701	0.108678	2.66569	0.00768308	0.13349	chr14	52160413	52197416	-	NA	Supt16
ENSMUSG00000021866.15	1652.17610419476	-0.542275	0.20356	-2.66396	0.00772277	0.133908	chr14	25842155	25886804	+	NA	Anxa11
ENSMUSG00000042677.7	985.343922381325	-0.431883	0.162232	-2.66213	0.00776473	0.134364	chr4	125118422	125127840	-	NA	Zc3h12a
ENSMUSG00000033066.15	2779.25585658533	-0.27981	0.105211	-2.6595	0.00782561	0.135145	chr11	67455436	67688990	+	NA	Gas7
ENSMUSG00000020893.17	2182.3713799241	-0.706013	0.265556	-2.65863	0.00784602	0.135226	chr11	69095216	69109960	+	NA	Per1
ENSMUSG00000002668.8	1325.26585271642	-0.387421	0.14579	-2.65739	0.00787488	0.135451	chr17	57065904	57078514	-	NA	Dennd1c
ENSMUSG00000102856.1	1028.88993760169	-0.525143	0.197887	-2.65375	0.00796034	0.136306	chr1	131086251	131092149	-	NA	Gm37084
ENSMUSG00000034636.9	1110.17155217165	-0.27004	0.101785	-2.65304	0.00797697	0.136306	chr4	108229723	108301096	-	NA	Zyg11b
ENSMUSG00000066861.14	149.845369319217	-1.09207	0.411701	-2.65257	0.0079881	0.136306	chr5	120876141	120887613	-	NA	Oas1g
ENSMUSG00000030691.15	631.954111460757	0.364347	0.13728	2.65404	0.00795348	0.136306	chr7	101092862	101284405	+	NA	Fchsd2
ENSMUSG00000034998.18	1402.87915887739	-0.36845	0.139068	-2.64943	0.00806278	0.137307	chr17	88440710	88490533	+	NA	Foxn2
ENSMUSG00000026305.15	3804.71604970583	-0.337273	0.12748	-2.6457	0.00815222	0.137737	chr1	90998736	91128944	+	NA	Lrrfip1
ENSMUSG00000036948.17	1106.28028404365	-0.537477	0.203137	-2.64588	0.00814784	0.137737	chr5	138259655	138264033	-	NA	Map11
ENSMUSG00000021144.14	498.285586332597	0.377417	0.142606	2.64657	0.00813116	0.137737	chr12	113098277	113137206	+	NA	Mta1
ENSMUSG00000021193.10	248.616374082511	0.462305	0.174702	2.64625	0.00813885	0.137737	chr13	6548148	6580515	+	NA	Pitrm1
ENSMUSG00000027573.11	559.025603461804	0.412903	0.156205	2.64335	0.00820903	0.138153	chr2	180710116	180718733	+	NA	Gid8
ENSMUSG00000016552.13	438.207076844479	-0.462196	0.174843	-2.64348	0.00820575	0.138153	chr15	77940521	77956722	-	NA	Foxred2
ENSMUSG00000005142.10	4186.29612096824	-0.369708	0.140096	-2.63896	0.0083162	0.139683	chr8	85083269	85098282	+	NA	Man2b1
ENSMUSG00000024737.2	1270.4438982687	-0.511901	0.194063	-2.6378	0.00834446	0.139884	chr19	10839726	10859362	+	NA	Slc15a3
ENSMUSG00000098557.1	4952.48801493862	-0.323273	0.122619	-2.63641	0.00837896	0.140188	chr14	102976580	102982637	-	NA	Kctd12
ENSMUSG00000026670.15	337.392747242636	-0.507095	0.192706	-2.63144	0.00850228	0.141975	chr1	170141937	170174957	-	NA	Uap1
ENSMUSG00000030322.12	166.234634124452	0.60145	0.22868	2.6301	0.0085361	0.142263	chr6	115840696	115853371	-	NA	Mbd4
ENSMUSG00000021252.11	119.063778666892	0.721305	0.274539	2.62733	0.00860583	0.143147	chr12	85815447	85824550	-	NA	Erg28
ENSMUSG00000023572.16	675.440984406076	-0.45221	0.172249	-2.62533	0.00865659	0.143435	chr2	121008402	121016904	+	NA	Ccndbp1
ENSMUSG00000022443.17	37639.2254899484	-0.308438	0.117481	-2.62543	0.00865386	0.143435	chr15	77760586	77842175	-	NA	Myh9
ENSMUSG00000004880.11	7211.54457431947	-0.235249	0.0897762	-2.6204	0.00878268	0.143682	chr1	181815334	181843046	-	NA	Lbr
ENSMUSG00000009630.10	645.37376525463	-0.424778	0.161935	-2.62314	0.00871232	0.143682	chr8	33599624	33619441	+	NA	Ppp2cb
ENSMUSG00000031988.10	1303.33264968016	-0.382519	0.146008	-2.61986	0.00879671	0.143682	chr9	27007770	27030065	-	NA	Vps26b
ENSMUSG00000057729.12	1425.8771933839	-0.846074	0.322749	-2.62146	0.00875531	0.143682	chr10	79874475	79883174	+	NA	Prtn3
ENSMUSG00000020464.15	187.679458551408	0.595235	0.227213	2.61972	0.00880027	0.143682	chr11	29130743	29161828	+	NA	Pnpt1
ENSMUSG00000079017.3	638.302547711758	-0.79586	0.303384	-2.62328	0.00870884	0.143682	chr12	103442166	103443680	-	NA	Ifi27l2a
ENSMUSG00000025429.9	749.117220530476	-0.546863	0.208765	-2.61952	0.00880541	0.143682	chr18	77789913	77882879	+	NA	Pstpip2
ENSMUSG00000024942.17	3170.01000400689	-0.513818	0.195973	-2.62188	0.00874472	0.143682	chr19	5988544	6015897	-	NA	Capn1
ENSMUSG00000033777.4	1510.81117976979	-0.562839	0.214965	-2.61829	0.00883725	0.143928	chrX	106143203	106160493	+	NA	Tlr13
ENSMUSG00000089942.9	197.027743198767	-0.647744	0.247586	-2.61624	0.00889051	0.144278	chr7	3836811	3845051	-	NA	Pira2
ENSMUSG00000025130.11	3119.41628472379	-0.357495	0.136648	-2.61616	0.00889238	0.144278	chr11	120560297	120573253	-	NA	P4hb
ENSMUSG00000026994.9	157.168378002533	-1.02683	0.392793	-2.61419	0.00894406	0.14457	chr2	66082765	66124994	-	NA	Galnt3
ENSMUSG00000028243.5	137.710949875726	0.555127	0.21232	2.61458	0.00893384	0.14457	chr4	6191097	6221688	+	NA	Ubxn2b
ENSMUSG00000044468.14	3242.76372340774	-0.586284	0.224669	-2.60954	0.00906633	0.146053	chr3	100451627	100489324	-	NA	Tent5c
ENSMUSG00000045576.16	419.006523061841	-0.423525	0.162307	-2.60941	0.00906982	0.146053	chr3	104864004	104930064	+	NA	St7l
ENSMUSG00000041439.15	810.684189576642	-0.446622	0.1712	-2.60877	0.00908685	0.146053	chr1	52656285	52727462	-	NA	Mfsd6
ENSMUSG00000041235.12	2441.16880472541	-0.439391	0.168643	-2.60546	0.0091752	0.146923	chr4	8690405	8867659	+	NA	Chd7
ENSMUSG00000023809.10	895.476661657521	-0.770155	0.295529	-2.60603	0.00915995	0.146923	chr17	7170114	7303315	+	NA	Rps6ka2
ENSMUSG00000026102.9	493.154856972371	-0.478658	0.183801	-2.60421	0.00920852	0.147182	chr1	52785426	52817688	-	NA	Inpp1
ENSMUSG00000027347.18	473.846048521188	0.566816	0.217718	2.60344	0.00922924	0.147239	chr2	117279992	117343001	-	NA	Rasgrp1
ENSMUSG00000026275.13	332.655142696219	0.448343	0.172255	2.60279	0.00924689	0.147247	chr1	93342853	93373489	+	NA	Ppp1r7
ENSMUSG00000056413.16	759.781759879586	-0.484122	0.186304	-2.59856	0.00936168	0.148656	chr5	139271875	139325622	-	NA	Adap1
ENSMUSG00000032577.16	1538.2869244427	-0.493747	0.190031	-2.59825	0.00937003	0.148656	chr9	107254926	107289877	-	NA	Mapkapk3
ENSMUSG00000031388.14	139.208600795137	0.770885	0.297022	2.59538	0.00944877	0.149629	chrX	73916872	73921944	-	NA	Naa10
ENSMUSG00000029482.4	696.542059760714	-0.623489	0.240437	-2.59315	0.00951024	0.150325	chr5	125475813	125517410	+	NA	Aacs
ENSMUSG00000009376.15	499.165342998454	-0.452816	0.174946	-2.58832	0.00964445	0.152166	chr6	17463799	17573980	+	NA	Met
ENSMUSG00000026389.16	140.699254547805	0.725408	0.280526	2.58589	0.00971284	0.152518	chr1	120190756	120272705	-	NA	Steap3
ENSMUSG00000042608.15	873.724041904033	-0.370474	0.143434	-2.58289	0.00979762	0.152518	chr4	126103956	126141029	+	NA	Stk40
ENSMUSG00000052776.10	518.768756351166	-0.847276	0.328161	-2.58189	0.0098261	0.152518	chr5	120896255	120907521	-	NA	Oas1a
ENSMUSG00000032640.10	1936.14398701154	-0.405307	0.156982	-2.58187	0.00982671	0.152518	chr7	66109514	66173798	+	NA	Chsy1
ENSMUSG00000031497.9	361.889121276539	-0.912255	0.353118	-2.58343	0.00978232	0.152518	chr8	10006466	10039072	+	NA	Tnfsf13b
ENSMUSG00000040365.14	552.221157754044	-0.414579	0.160472	-2.5835	0.00978025	0.152518	chr11	48806403	48817353	-	NA	Trim41
ENSMUSG00000022102.13	692.892167335466	-0.566813	0.21952	-2.58206	0.00982124	0.152518	chr14	70766035	70778495	+	NA	Dok2
ENSMUSG00000041754.5	1239.20749264727	-0.8109	0.314013	-2.58238	0.00981218	0.152518	chr17	48247776	48258841	+	NA	Trem3
ENSMUSG00000024590.8	4189.63924675406	-0.350614	0.135732	-2.58314	0.00979063	0.152518	chr18	56707812	56753424	+	NA	Lmnb1
ENSMUSG00000040446.4	139.717502984756	0.626164	0.242769	2.57926	0.00990121	0.153397	chr18	24484959	24530204	-	NA	Rprd1a
ENSMUSG00000028480.14	2004.35093698981	-0.37408	0.145327	-2.57405	0.0100516	0.155167	chr4	43957400	43979118	+	NA	Glipr2
ENSMUSG00000020700.11	2169.8575448933	-0.272087	0.105691	-2.57435	0.0100429	0.155167	chr11	106084612	106155446	+	NA	Map3k3
ENSMUSG00000025049.6	155.913848512328	-0.52198	0.202883	-2.57281	0.0100876	0.155443	chr19	47067745	47083479	+	NA	Taf5
ENSMUSG00000040314.2	640.062436835974	-0.811465	0.315516	-2.57187	0.0101151	0.155588	chr14	56099880	56102574	-	NA	Ctsg
ENSMUSG00000028902.4	322.842400315681	0.48864	0.190075	2.57078	0.0101471	0.1558	chr4	124714775	124732460	+	NA	Sf3a3
ENSMUSG00000033400.14	987.310806732384	-0.420544	0.163708	-2.56888	0.0102029	0.156378	chr3	116739998	116808166	-	NA	Agl
ENSMUSG00000037029.8	198.324373544876	0.482346	0.187859	2.5676	0.0102405	0.156675	chr7	30161268	30169750	-	NA	Zfp146
ENSMUSG00000067613.6	178.526868411373	-1.06796	0.416087	-2.56666	0.0102683	0.156819	chr15	101485129	101491512	-	NA	Krt83
ENSMUSG00000054342.8	232.462115881403	0.538043	0.209983	2.56231	0.0103978	0.158516	chr7	24370262	24386690	+	NA	Kcnn4
ENSMUSG00000076433.4	119.244284306064	-1.32293	0.51646	-2.56153	0.0104213	0.15852	chr11	118332359	118342500	-	NA	Cep295nl
ENSMUSG00000023074.11	198.2432657195	0.740677	0.289206	2.56107	0.010435	0.15852	chrX	53344597	53370502	-	NA	Mospd1
ENSMUSG00000022369.13	148.028450769909	0.709454	0.277201	2.55935	0.0104868	0.159025	chr15	55557407	55626423	+	NA	Mtbp
ENSMUSG00000040842.17	1182.23259723777	-0.437577	0.171195	-2.55601	0.010588	0.159638	chr4	141113000	141139775	-	NA	Szrd1
ENSMUSG00000040345.10	3094.16010807854	-0.497116	0.194523	-2.55556	0.0106016	0.159638	chr10	127321963	127329943	+	NA	Arhgap9
ENSMUSG00000004668.14	3996.57391025866	-1.13046	0.442199	-2.55645	0.0105747	0.159638	chr11	9191941	9684259	+	NA	Abca13
ENSMUSG00000047045.17	2115.85214821311	-0.281562	0.110159	-2.55595	0.0105899	0.159638	chrX	142681405	142843494	+	NA	Tmem164
ENSMUSG00000029455.14	8334.96538438992	-0.294623	0.115402	-2.55301	0.0106798	0.159998	chr5	121566026	121593824	-	NA	Aldh2
ENSMUSG00000004846.10	1127.98792441774	-0.445088	0.174379	-2.55242	0.0106979	0.159998	chr5	136987018	136996648	+	NA	Plod3
ENSMUSG00000025648.18	1520.10175308712	-0.496151	0.194324	-2.55321	0.0106736	0.159998	chr9	108991777	109032228	+	NA	Pfkfb4
ENSMUSG00000039232.12	1091.0372264608	-0.424659	0.16638	-2.55234	0.0107001	0.159998	chr10	12938208	12964298	-	NA	Stx11
ENSMUSG00000030474.9	1201.97499630045	-0.568053	0.222694	-2.55082	0.0107469	0.16014	chr7	43651069	43660161	-	NA	Siglece
ENSMUSG00000034290.9	1968.14703641825	-0.258398	0.101279	-2.55135	0.0107307	0.16014	chr12	85299513	85339362	-	NA	Nek9
ENSMUSG00000043991.5	317.822711240547	0.417388	0.163729	2.54927	0.0107949	0.160576	chr18	36281096	36292535	+	NA	Pura
ENSMUSG00000015143.15	4280.71568274834	-0.718024	0.281738	-2.54855	0.0108172	0.16063	chr12	80167546	80260371	-	NA	Actn1
ENSMUSG00000105801.1	156.962230702092	-1.0299	0.404329	-2.54717	0.01086	0.16071	chr5	97999383	98000950	-	NA	C430019N01Rik
ENSMUSG00000051124.6	286.546817667132	0.649931	0.255143	2.54733	0.0108552	0.16071	chr6	48676128	48679114	+	NA	Gimap9
ENSMUSG00000027195.10	257.675055994389	-0.607252	0.23884	-2.54251	0.0110059	0.162579	chr2	94032688	94157964	-	NA	Hsd17b12
ENSMUSG00000050379.15	896.965823313772	0.296387	0.116599	2.54193	0.0110242	0.162579	chrX	36911325	36991794	-	NA	Sept6
ENSMUSG00000038145.17	1589.01130735464	-0.247782	0.0976343	-2.53785	0.0111534	0.164202	chr9	122117265	122169702	+	NA	Snrk
ENSMUSG00000027360.5	4575.02647725219	-1.26673	0.499322	-2.53689	0.0111841	0.164372	chr2	126593666	126619299	-	NA	Hdc
ENSMUSG00000025316.16	349.945366056941	-0.459654	0.181425	-2.53357	0.0112906	0.165083	chr8	121949749	122029258	+	NA	Banp
ENSMUSG00000020935.8	126.556125178461	0.618426	0.244054	2.53397	0.0112779	0.165083	chr11	102994046	103028333	-	NA	Dcakd
ENSMUSG00000021123.12	673.18422117681	-0.653533	0.258009	-2.53299	0.0113094	0.165083	chr12	79208913	79222665	+	NA	Rdh12
ENSMUSG00000058569.8	624.682195053222	-0.487827	0.192468	-2.53458	0.0112581	0.165083	chr13	55573731	55597697	+	NA	Tmed9
ENSMUSG00000052534.15	1584.11545533652	-0.599114	0.236726	-2.53083	0.0113792	0.16582	chr1	168119363	168432270	-	NA	Pbx1
ENSMUSG00000025785.5	251.050348980482	-0.625221	0.247279	-2.52841	0.0114582	0.166688	chr9	123113214	123136129	+	NA	Exosc7
ENSMUSG00000037851.13	464.124817756935	0.393792	0.155827	2.52711	0.0115006	0.167021	chr13	49682099	49734267	+	NA	Iars
ENSMUSG00000017737.2	23858.1337244676	-1.07068	0.423891	-2.52585	0.011542	0.167058	chr2	164940779	164955850	+	NA	Mmp9
ENSMUSG00000071369.11	1650.27588354158	-0.330227	0.130734	-2.52594	0.0115389	0.167058	chr10	19934471	20142753	+	NA	Map3k5
ENSMUSG00000045636.16	2597.31967299401	-0.48572	0.19247	-2.52362	0.0116153	0.167835	chr8	40990913	41133726	-	NA	Mtus1
ENSMUSG00000026519.16	1070.56622910997	-0.370267	0.147034	-2.51824	0.0117944	0.168719	chr1	180942343	180975112	+	NA	Tmem63a
ENSMUSG00000050619.14	801.946877147742	-0.360397	0.143053	-2.51932	0.0117581	0.168719	chr2	121158272	121171125	-	NA	Zscan29
ENSMUSG00000034263.13	268.677032129715	0.546908	0.217149	2.51858	0.0117829	0.168719	chr9	64960904	64986978	+	NA	Ints14
ENSMUSG00000020132.10	1418.89396539474	-0.231356	0.091843	-2.51904	0.0117675	0.168719	chr10	115287083	115315594	-	NA	Rab21
ENSMUSG00000038366.15	4995.11602261043	-0.327989	0.130123	-2.52061	0.0117152	0.168719	chr11	97798999	97838764	+	NA	Lasp1
ENSMUSG00000035051.15	349.823912395117	0.383229	0.152083	2.51988	0.0117396	0.168719	chr17	80238308	80290476	-	NA	Dhx57
ENSMUSG00000103591.1	169.357549821778	0.641367	0.255156	2.51362	0.0119498	0.169173	chr1	87897539	87900532	+	NA	Gm38365
ENSMUSG00000029062.14	1572.5426503399	-0.343665	0.136744	-2.5132	0.0119641	0.169173	chr4	155624853	155649938	+	NA	Cdk11b
ENSMUSG00000038708.10	1044.75640110993	0.342126	0.136017	2.51532	0.0118925	0.169173	chr9	118506266	118582519	+	NA	Golga4
ENSMUSG00000038587.9	288.011734413772	0.64894	0.258212	2.5132	0.0119641	0.169173	chr10	4266379	4359470	+	NA	Akap12
ENSMUSG00000004069.17	218.62738009615	-0.44787	0.178111	-2.51455	0.0119184	0.169173	chr16	4639988	4707695	+	NA	Dnaja3
ENSMUSG00000039473.8	1850.49914553828	-0.302589	0.120279	-2.51572	0.011879	0.169173	chr16	5050056	5086289	+	NA	Ubn1
ENSMUSG00000024456.16	5715.20915734703	-0.25093	0.0997602	-2.51534	0.0118919	0.169173	chr18	37843600	37935476	-	NA	Diaph1
ENSMUSG00000027007.16	884.513340199987	-0.312275	0.124319	-2.51188	0.0120091	0.16953	chr2	79635351	79672966	+	NA	Itprid2
ENSMUSG00000038527.9	365.205235653825	-0.698673	0.278444	-2.50921	0.0121003	0.170537	chr6	124493112	124510643	+	NA	C1rl
ENSMUSG00000027398.13	1902.62230134057	-0.705234	0.281315	-2.50692	0.0121789	0.171111	chr2	129364569	129371139	-	NA	Il1b
ENSMUSG00000034781.5	207.560360286392	0.508793	0.20296	2.50686	0.0121809	0.171111	chr10	81528723	81545190	-	NA	Gna11
ENSMUSG00000002608.8	866.129779863226	-0.365693	0.146	-2.50475	0.0122537	0.171852	chr7	25711105	25719088	-	NA	Ccdc97
ENSMUSG00000036752.4	1771.82141682425	0.270724	0.10824	2.50115	0.0123791	0.171926	chr2	25222159	25224702	-	NA	Tubb4b
ENSMUSG00000005102.13	233.781454855739	0.458544	0.183305	2.50154	0.0123655	0.171926	chr2	118388617	118475234	+	NA	Eif2ak4
ENSMUSG00000031488.14	1514.14692582412	-0.490305	0.196018	-2.50133	0.0123729	0.171926	chr8	27138772	27174646	-	NA	Rab11fip1
ENSMUSG00000016940.18	247.191491580151	-0.6288	0.251271	-2.50248	0.0123328	0.171926	chr11	115420127	115431274	+	NA	Kctd2
ENSMUSG00000100629.1	178.830367635444	-1.38024	0.551674	-2.50192	0.0123523	0.171926	chr11	120963843	120964764	+	NA	Gm28192
ENSMUSG00000044201.10	139.162268467555	0.550644	0.219927	2.50376	0.0122882	0.171926	chr18	34732992	34751533	-	NA	Cdc25c
ENSMUSG00000045598.10	129.845826185339	0.689502	0.275833	2.4997	0.0124297	0.172349	chr7	127233060	127238179	+	NA	Zfp553
ENSMUSG00000000628.10	1545.72578507539	-0.527793	0.211414	-2.49649	0.012543	0.173601	chr6	82725024	82774454	-	NA	Hk2
ENSMUSG00000032515.8	1070.50166230216	-0.527954	0.21152	-2.496	0.0125604	0.173601	chr9	119971162	119984658	-	NA	Csrnp1
ENSMUSG00000021917.16	223.931436219684	0.487025	0.195325	2.49341	0.0126522	0.174588	chr14	30999825	31001672	-	NA	Spcs1
ENSMUSG00000056211.13	863.411401357149	0.451952	0.181372	2.49185	0.0127079	0.175075	chr1	128103300	128237736	+	NA	R3hdm1
ENSMUSG00000060477.14	864.542049507759	-0.419116	0.16846	-2.48793	0.012849	0.176735	chr6	113638466	113695026	+	NA	Irak2
ENSMUSG00000031878.18	183.224228563229	0.692774	0.278577	2.48683	0.0128885	0.176996	chr8	104511027	104534637	-	NA	Nae1
ENSMUSG00000023286.16	516.222922221772	0.397004	0.159772	2.48481	0.0129619	0.177436	chr4	155943830	155959604	+	NA	Ube2j2
ENSMUSG00000074785.5	2010.3240006073	-0.42671	0.171695	-2.48528	0.0129451	0.177436	chr10	94790865	94944835	-	NA	Plxnc1
ENSMUSG00000026843.15	139.798066285133	0.528205	0.212651	2.4839	0.0129951	0.177606	chr2	31572650	31617526	+	NA	Fubp3
ENSMUSG00000052609.9	1935.77144044685	-0.348483	0.140413	-2.48184	0.0130707	0.178355	chr12	76530890	76580488	+	NA	Plekhg3
ENSMUSG00000049076.12	1956.87827168699	-0.261052	0.105281	-2.47958	0.0131539	0.179206	chr16	31092411	31201245	-	NA	Acap2
ENSMUSG00000026260.12	460.586221150695	0.374731	0.151263	2.47735	0.0132361	0.18004	chr1	92439009	92473860	-	NA	Ndufa10
ENSMUSG00000031756.5	125.006459264378	0.619947	0.250451	2.47533	0.0133115	0.180779	chr8	116921729	116941507	+	NA	Cenpn
ENSMUSG00000025010.14	152.829120015399	0.521235	0.210967	2.4707	0.013485	0.182847	chr19	40831278	40848572	+	NA	Ccnj
ENSMUSG00000026835.15	1087.62753609315	-1.07589	0.435942	-2.46796	0.0135885	0.183371	chr2	28076377	28084885	-	NA	Fcnb
ENSMUSG00000032135.15	180.1517398098	-1.5691	0.635701	-2.4683	0.0135758	0.183371	chr9	44134468	44142727	+	NA	Mcam
ENSMUSG00000025362.6	1629.78674831024	0.444105	0.179973	2.46762	0.0136014	0.183371	chr10	128624533	128626747	-	NA	Rps26
ENSMUSG00000074896.3	153.924858485935	-0.978825	0.3967	-2.46742	0.0136092	0.183371	chr19	34583530	34588731	+	NA	Ifit3
ENSMUSG00000041779.5	351.461196934867	0.567191	0.23018	2.46411	0.0137352	0.184087	chr1	20996298	21079229	-	NA	Tram2
ENSMUSG00000028790.13	1287.14588069986	0.252011	0.102286	2.46378	0.013748	0.184087	chr4	129703163	129742303	-	NA	Khdrbs1
ENSMUSG00000108621.1	326.223909678197	0.532933	0.216294	2.46393	0.0137422	0.184087	chr7	39544401	39580589	+	NA	Gm37494
ENSMUSG00000021392.8	221.549883077982	0.515837	0.209316	2.46439	0.0137245	0.184087	chr13	49653077	49679016	+	NA	Nol8
ENSMUSG00000066441.14	260.133866340035	-0.461368	0.187335	-2.46279	0.013786	0.184308	chr12	79174336	79192293	-	NA	Rdh11
ENSMUSG00000057948.12	1762.73800881194	-0.43679	0.177435	-2.46168	0.0138287	0.18459	chr11	116062094	116077961	-	NA	Unc13d
ENSMUSG00000006344.17	414.845696453185	-0.672516	0.273327	-2.46048	0.013875	0.184921	chr10	75589339	75617200	+	NA	Ggt5
ENSMUSG00000035273.14	433.990630396174	-0.450049	0.183084	-2.45816	0.013965	0.185798	chr5	100679483	100719716	-	NA	Hpse
ENSMUSG00000069793.12	287.071267038994	-0.604771	0.246123	-2.45719	0.014003	0.185798	chr11	82978389	82991830	-	NA	Slfn9
ENSMUSG00000022108.8	7944.09760581148	-0.206275	0.0839946	-2.45581	0.0140568	0.185798	chr14	73362225	73385289	-	NA	Itm2b
ENSMUSG00000022114.5	491.90778496513	-0.727869	0.296248	-2.45696	0.0140118	0.185798	chr14	105891946	105896819	-	NA	Spry2
ENSMUSG00000023800.15	472.664613678645	-0.5158	0.210022	-2.45593	0.014052	0.185798	chr17	3326572	3531344	+	NA	Tiam2
ENSMUSG00000024169.16	508.754771881125	0.371831	0.151431	2.45545	0.0140707	0.185798	chr17	25016084	25099495	+	NA	Ift140
ENSMUSG00000022540.16	633.651560353494	-0.493396	0.201086	-2.45366	0.0141409	0.186439	chr16	5008729	5013553	-	NA	Rogdi
ENSMUSG00000027901.12	549.44744918421	-0.50395	0.205552	-2.45169	0.0142185	0.186602	chr3	106482404	106503030	+	NA	Dennd2d
ENSMUSG00000049300.11	122.785853937213	0.663462	0.270538	2.45238	0.0141914	0.186602	chr3	110246108	110250998	-	NA	Prmt6
ENSMUSG00000059436.13	2060.31649868866	-0.349743	0.142625	-2.4522	0.0141987	0.186602	chr12	76937268	76962201	-	NA	Max
ENSMUSG00000026816.14	176.273009263425	0.432261	0.176496	2.44913	0.0143202	0.187142	chr2	28566310	28583751	-	NA	Gtf3c5
ENSMUSG00000044786.6	10655.4625695544	-0.433591	0.177048	-2.44901	0.0143251	0.187142	chr7	28376783	28380253	-	NA	Zfp36
ENSMUSG00000055717.13	144.996328675566	0.733044	0.299264	2.44949	0.014306	0.187142	chr14	103650227	103704907	+	NA	Slain1
ENSMUSG00000021697.12	601.0554973193	-0.424329	0.173327	-2.44815	0.0143593	0.187304	chr13	108316331	108407782	+	NA	Depdc1b
ENSMUSG00000004451.14	1042.44418707343	-0.373264	0.152785	-2.44306	0.0145633	0.189538	chr1	119470304	119504794	-	NA	Ralb
ENSMUSG00000020326.7	609.376547230553	0.330105	0.135135	2.44278	0.0145747	0.189538	chr11	40748551	40755311	-	NA	Ccng1
ENSMUSG00000051285.17	466.426742372622	0.53808	0.22036	2.44183	0.0146131	0.18975	chr1	7088919	7173628	+	NA	Pcmtd1
ENSMUSG00000024754.13	1030.48285051929	-0.564734	0.231354	-2.441	0.0146467	0.189898	chr19	21778341	21858360	+	NA	Cemip2
ENSMUSG00000070934.6	350.611405017553	0.418372	0.171517	2.43925	0.0147179	0.190528	chr4	86575667	86577285	+	NA	Rraga
ENSMUSG00000052837.6	7221.22746749465	-0.484048	0.198485	-2.43871	0.0147397	0.190528	chr8	84974483	84978718	-	NA	Junb
ENSMUSG00000033793.12	757.53969968809	-0.352187	0.144663	-2.43454	0.0149106	0.191838	chr1	5070017	5162529	+	NA	Atp6v1h
ENSMUSG00000038628.8	184.681988622887	-0.561563	0.230734	-2.43381	0.014941	0.191838	chr2	181864336	181870830	+	NA	Polr3k
ENSMUSG00000036931.15	744.928311961062	-0.416791	0.171271	-2.43352	0.0149527	0.191838	chr7	30421731	30428746	+	NA	Nfkbid
ENSMUSG00000003037.16	1615.821980215	-0.2641	0.108475	-2.43466	0.0149058	0.191838	chr8	72161199	72183904	+	NA	Rab8a
ENSMUSG00000061232.16	10833.5073506024	-0.37217	0.152839	-2.43504	0.0148899	0.191838	chr17	33996016	34000347	-	NA	H2-K1
ENSMUSG00000027248.13	1994.85980548589	-0.275671	0.113432	-2.43028	0.0150872	0.193274	chr2	121413774	121438687	+	NA	Pdia3
ENSMUSG00000022008.4	453.578302938992	0.406656	0.167372	2.42965	0.0151134	0.193321	chr14	76086235	76110760	-	NA	Gpalpp1
ENSMUSG00000021250.13	13078.2886064276	-0.498646	0.205347	-2.42831	0.0151694	0.193748	chr12	85473889	85477273	+	NA	Fos
ENSMUSG00000023961.16	168.920907557463	-0.767062	0.316419	-2.4242	0.0153422	0.195664	chr17	44096307	44105809	-	NA	Enpp4
ENSMUSG00000030534.13	183.968116399046	-0.487393	0.201237	-2.42198	0.0154361	0.196569	chr7	80269648	80291754	+	NA	Vps33b
ENSMUSG00000024404.7	2844.51654177996	-0.268517	0.110891	-2.42145	0.0154589	0.196569	chr18	12128740	12157387	+	NA	Riok3
ENSMUSG00000028068.14	661.575972374117	-0.45324	0.18722	-2.4209	0.0154823	0.196575	chr3	88081970	88121048	+	NA	Iqgap3
ENSMUSG00000028567.8	234.897168102571	-0.703	0.290453	-2.42036	0.0155052	0.196575	chr4	108834600	108862127	+	NA	Txndc12
ENSMUSG00000058427.10	1800.71209886021	-1.75966	0.727953	-2.41727	0.0156372	0.197764	chr5	90903870	90905938	+	NA	Cxcl2
ENSMUSG00000021952.16	440.351128346711	0.367629	0.152096	2.41709	0.015645	0.197764	chr14	57577520	57665430	-	NA	Xpo4
ENSMUSG00000061130.13	749.775365040361	0.32845	0.135996	2.41515	0.0157289	0.198531	chr17	84956740	85023991	+	NA	Ppm1b
ENSMUSG00000041773.8	183.2984839353	-0.69063	0.286064	-2.41425	0.0157677	0.198729	chr13	97241104	97253034	+	NA	Enc1
ENSMUSG00000059714.13	1590.71851014076	-0.491163	0.203567	-2.41278	0.0158315	0.199241	chr17	35823229	35832791	+	NA	Flot1
ENSMUSG00000029201.14	652.951612685826	-0.426255	0.176718	-2.41207	0.0158624	0.199336	chr5	65413220	65435949	-	NA	Ugdh
ENSMUSG00000036155.13	1088.54660489616	-0.325503	0.135015	-2.41086	0.0159152	0.199416	chr1	127205014	127488336	+	NA	Mgat5
ENSMUSG00000028842.15	295.12298306579	0.437834	0.18157	2.41138	0.0158925	0.199416	chr4	126331703	126429556	-	NA	Ago3
ENSMUSG00000021711.17	152.978707599602	-0.681386	0.282764	-2.40974	0.0159641	0.199737	chr13	104142148	104178469	-	NA	Trappc13
ENSMUSG00000022536.14	1965.55318710717	-0.250783	0.104156	-2.40777	0.0160505	0.200526	chr16	5013908	5049863	-	NA	Glyr1
ENSMUSG00000055531.12	1098.43738265294	0.345473	0.14358	2.40614	0.0161223	0.20113	chr10	117344672	117380015	-	NA	Cpsf6
ENSMUSG00000021224.15	1015.15161633533	-0.454523	0.188987	-2.40505	0.0161704	0.201438	chr12	83794033	83921934	-	NA	Numb
ENSMUSG00000028309.14	1593.53405294829	-0.275615	0.114683	-2.40328	0.0162489	0.201918	chr4	49632005	49656887	+	NA	Rnf20
ENSMUSG00000034266.6	148.76471410804	-0.863048	0.359137	-2.40312	0.016256	0.201918	chr12	85686668	85709087	+	NA	Batf
ENSMUSG00000030579.10	5004.16214499381	-0.311914	0.129889	-2.40139	0.016333	0.202288	chr7	30413759	30417585	+	NA	Tyrobp
ENSMUSG00000003206.7	368.839909671326	-0.699986	0.291458	-2.40167	0.0163204	0.202288	chr17	55952639	55957022	+	NA	Ebi3
ENSMUSG00000042082.7	1298.04417490621	-0.410835	0.17125	-2.39904	0.0164383	0.203007	chr13	93771629	93943016	+	NA	Arsb
ENSMUSG00000021843.17	411.874710844879	0.498857	0.207929	2.39916	0.0164325	0.203007	chr14	47648447	47739894	+	NA	Ktn1
ENSMUSG00000037172.14	652.706074086756	-0.460891	0.192259	-2.39724	0.0165191	0.203452	chr6	40401374	40436135	-	NA	E330009J07Rik
ENSMUSG00000033128.9	1100.47161858932	-0.362381	0.151169	-2.39718	0.0165218	0.203452	chr15	78877189	78894585	+	NA	Gga1
ENSMUSG00000001138.13	457.981818044551	-0.576667	0.24079	-2.3949	0.0166251	0.204432	chr1	36511866	36528237	+	NA	Cnnm3
ENSMUSG00000060216.15	4751.80157252751	-0.52728	0.220452	-2.39181	0.0167656	0.20557	chr11	70432634	70440828	+	NA	Arrb2
ENSMUSG00000021670.14	810.978027895602	-0.305146	0.127554	-2.39229	0.0167437	0.20557	chr13	96648966	96670936	-	NA	Hmgcr
ENSMUSG00000028862.6	130.427957989762	-0.926484	0.387605	-2.39028	0.0168357	0.206135	chr4	133240817	133252929	+	NA	Map3k6
ENSMUSG00000038225.15	203.514613679092	0.414671	0.173566	2.38913	0.0168883	0.206485	chr8	46575593	46617212	-	NA	Primpol
ENSMUSG00000026600.12	2218.89643235962	-0.329324	0.137912	-2.38793	0.0169438	0.20685	chr1	156424524	156474331	-	NA	Soat1
ENSMUSG00000039662.16	400.52773076187	-0.4115	0.17236	-2.38744	0.0169664	0.20685	chr4	152297226	152307121	+	NA	Icmt
ENSMUSG00000027201.16	289.509597236393	0.438422	0.183752	2.38595	0.0170352	0.207395	chr2	125084627	125123661	-	NA	Myef2
ENSMUSG00000005893.14	1621.49104365645	0.233194	0.0977589	2.3854	0.0170606	0.20741	chr6	92091389	92174294	+	NA	Nr2c2
ENSMUSG00000040811.15	671.736747259519	-0.604542	0.253564	-2.38418	0.0171171	0.207802	chr7	19176420	19206482	+	NA	Eml2
ENSMUSG00000026893.4	755.02589589361	-0.77588	0.325501	-2.38365	0.0171419	0.20781	chr2	62664284	62694109	+	NA	Gca
ENSMUSG00000032202.11	2514.61537650353	-0.406403	0.170583	-2.38243	0.0171986	0.207956	chr9	73044853	73097629	+	NA	Rab27a
ENSMUSG00000001588.12	2607.46338217302	-0.420473	0.176495	-2.38235	0.0172025	0.207956	chr11	69881566	69895539	-	NA	Acap1
ENSMUSG00000031506.11	912.803587297725	-0.39271	0.165036	-2.37955	0.0173338	0.20892	chr1	135132699	135145317	+	NA	Ptpn7
ENSMUSG00000031662.8	980.323820506948	-0.421916	0.177267	-2.38012	0.0173069	0.20892	chr8	88626562	88636128	-	NA	Snx20
ENSMUSG00000052270.7	1766.60121210678	-0.672967	0.282867	-2.37909	0.0173552	0.20892	chr17	17887823	17893952	+	NA	Fpr2
ENSMUSG00000015932.8	2350.14364055035	-0.391738	0.164877	-2.37594	0.0175043	0.209247	chr2	143915319	143943324	+	NA	Dstn
ENSMUSG00000014030.15	819.618382215279	0.522765	0.219921	2.37705	0.0174516	0.209247	chr4	44524756	44710487	-	NA	Pax5
ENSMUSG00000032754.14	1194.40163761703	-0.397112	0.16712	-2.37621	0.0174914	0.209247	chr5	120511167	120534024	+	NA	Slc8b1
ENSMUSG00000014418.16	610.537216097568	-0.382327	0.160862	-2.37674	0.0174665	0.209247	chr7	46760465	46796064	-	NA	Hps5
ENSMUSG00000073386.5	367.337927289739	-0.74241	0.312375	-2.37666	0.0174701	0.209247	chr17	48125604	48146268	-	NA	9830107B12Rik
ENSMUSG00000053333.15	220.746683921304	-0.41402	0.174316	-2.37511	0.0175436	0.209262	chr1	86703807	87050095	+	NA	Dis3l2
ENSMUSG00000035863.14	1351.19661504232	-0.523738	0.220579	-2.37437	0.0175787	0.209262	chr10	79793571	79820896	+	NA	Palm
ENSMUSG00000021820.18	859.772261703207	-0.343886	0.144817	-2.37462	0.0175668	0.209262	chr14	20734874	20794088	-	NA	Camk2g
ENSMUSG00000074417.9	511.718451669544	-0.743869	0.313787	-2.37061	0.0177585	0.21111	chr7	3884241	3898120	-	NA	Gm14548
ENSMUSG00000025173.13	822.761181249669	-0.286506	0.120963	-2.36854	0.0178583	0.212003	chr11	121327223	121354445	-	NA	Wdr45b
ENSMUSG00000044199.6	1194.00070052867	-0.529227	0.223643	-2.36639	0.0179624	0.212944	chr10	81497746	81500132	-	NA	S1pr4
ENSMUSG00000043895.6	182.464428212128	-0.598353	0.253066	-2.36442	0.0180584	0.213786	chr9	20962360	20976781	-	NA	S1pr2
ENSMUSG00000032434.9	3387.80896775773	-0.410038	0.173479	-2.36362	0.0180975	0.213954	chr9	114731115	114749344	+	NA	Cmtm6
ENSMUSG00000046722.14	2964.08896167498	-0.335313	0.141987	-2.36158	0.0181972	0.214746	chr3	95228731	95236409	+	NA	Cdc42se1
ENSMUSG00000062070.12	2643.65190137208	-0.309595	0.131116	-2.36123	0.0182145	0.214746	chrX	106187099	106203699	+	NA	Pgk1
ENSMUSG00000026094.14	4585.19476783405	-0.35566	0.150742	-2.35939	0.0183048	0.215515	chr1	53755505	53785224	-	NA	Stk17b
ENSMUSG00000029060.17	721.816759201645	-0.502565	0.213202	-2.35722	0.0184122	0.21569	chr4	155654676	155669198	-	NA	Mib2
ENSMUSG00000020420.8	128.476390422457	0.477166	0.202441	2.35706	0.0184202	0.21569	chr7	27857526	27880825	+	NA	Zfp607a
ENSMUSG00000063229.15	2846.00403567954	-0.376211	0.159591	-2.35735	0.0184059	0.21569	chr7	46841474	46855627	+	NA	Ldha
ENSMUSG00000024472.9	706.145768405837	0.274909	0.116627	2.35717	0.0184148	0.21569	chr18	44380501	44424969	+	NA	Dcp2
ENSMUSG00000030595.15	360.820773260807	-0.672193	0.285379	-2.35544	0.0185007	0.216337	chr7	28758250	28767512	-	NA	Nfkbib
ENSMUSG00000052749.9	891.957511730338	-0.542588	0.230518	-2.35377	0.018584	0.217016	chr7	104355381	104369884	-	NA	Trim30b
ENSMUSG00000075706.10	963.90687301249	0.436201	0.185373	2.35309	0.0186179	0.217116	chr10	80047165	80056439	+	NA	Gpx4
ENSMUSG00000041736.7	1017.83159616527	-0.578632	0.245964	-2.3525	0.0186475	0.217166	chr15	83563591	83574203	+	NA	Tspo
ENSMUSG00000037447.16	1697.61773740291	-0.381785	0.162475	-2.3498	0.0187833	0.218451	chr1	36307732	36324029	+	NA	Arid5a
ENSMUSG00000037242.8	685.612348805903	0.446142	0.190064	2.34733	0.0189085	0.21961	chr4	135213968	135272814	-	NA	Clic4
ENSMUSG00000104728.1	171.665568634638	-1.02113	0.435857	-2.3428	0.0191398	0.221697	chr5	43752908	43754271	-	NA	Gm42462
ENSMUSG00000038725.13	224.918401938886	0.600769	0.256408	2.34302	0.0191282	0.221697	chr15	44457493	44601369	+	NA	Pkhd1l1
ENSMUSG00000040263.16	576.402467757466	-0.421723	0.180119	-2.34136	0.0192134	0.222249	chr8	121796312	121829569	-	NA	Klhdc4
ENSMUSG00000027602.9	181.010254276893	-0.607358	0.259521	-2.34031	0.0192678	0.222578	chr2	155276296	155278073	+	NA	Map1lc3a
ENSMUSG00000012609.19	285.443294243256	0.476682	0.203881	2.33804	0.0193852	0.222748	chr12	85824658	86061893	+	NA	Ttll5
ENSMUSG00000021546.18	4287.83058172574	0.175838	0.0752081	2.33802	0.0193863	0.222748	chr13	58391141	58403343	-	NA	Hnrnpk
ENSMUSG00000056234.15	2048.00774328246	-0.33505	0.143289	-2.33828	0.019373	0.222748	chr14	32159864	32179855	+	NA	Ncoa4
ENSMUSG00000033088.19	2130.64490148638	-0.409657	0.175172	-2.3386	0.0193563	0.222748	chr15	78947723	79005869	+	NA	Triobp
ENSMUSG00000024019.18	443.961752360626	-0.33702	0.144197	-2.33722	0.0194276	0.222924	chr17	29660594	29705979	+	NA	Cmtr1
ENSMUSG00000028164.15	347.825847430718	0.343606	0.147089	2.33603	0.0194895	0.223336	chr3	135485610	135571404	+	NA	Manba
ENSMUSG00000052906.7	222.969996420782	-0.450364	0.192861	-2.33518	0.0195342	0.223341	chr8	33619585	33641967	-	NA	Ubxn8
ENSMUSG00000032402.12	1289.92140144286	-0.315723	0.13524	-2.33453	0.019568	0.223341	chr9	63646766	63757994	-	NA	Smad3
ENSMUSG00000045414.7	164.949953830689	0.493133	0.211203	2.33488	0.0195497	0.223341	chr9	94517863	94538081	-	NA	Dipk2a
ENSMUSG00000027130.15	1554.58185212442	0.298294	0.127902	2.33221	0.0196894	0.224238	chr2	112265824	112363163	+	NA	Slc12a6
ENSMUSG00000001082.12	300.84672757219	-0.657319	0.281893	-2.3318	0.0197112	0.224238	chr5	34633641	34637212	-	NA	Mfsd10
ENSMUSG00000022565.15	9915.43450493297	-0.3831	0.164312	-2.33154	0.019725	0.224238	chr15	76170973	76232574	-	NA	Plec
ENSMUSG00000035021.13	2434.51495593429	-0.312907	0.134426	-2.32773	0.0199264	0.226228	chr12	54892988	55014348	-	NA	Baz1a
ENSMUSG00000064043.13	284.819465588871	-0.524906	0.225725	-2.32542	0.0200496	0.227326	chr17	47140874	47361958	+	NA	Trerf1
ENSMUSG00000039748.11	146.530242289113	0.574517	0.247311	2.32305	0.0201764	0.227787	chr1	175880580	175913489	+	NA	Exo1
ENSMUSG00000031827.13	7586.0112529125	-0.294888	0.126987	-2.32219	0.0202229	0.227787	chr8	119809221	119840544	-	NA	Cotl1
ENSMUSG00000061536.13	406.430343790181	-0.402686	0.173328	-2.32326	0.0201652	0.227787	chr9	121680044	121705490	-	NA	Sec22c
ENSMUSG00000058922.7	127.75604728514	0.477605	0.205526	2.32381	0.0201355	0.227787	chr9	123689232	123690192	-	NA	Gm10052
ENSMUSG00000014496.8	984.517127875332	-0.487971	0.210127	-2.32226	0.020219	0.227787	chr14	31698767	31830651	-	NA	Ankrd28
ENSMUSG00000030178.15	257.411603477767	-1.13207	0.487813	-2.32071	0.0203026	0.227787	chr6	130290877	130306428	-	NA	Klra13-ps
ENSMUSG00000020802.8	1452.23881211516	-0.44522	0.191831	-2.32089	0.0202925	0.227787	chr11	116537739	116581447	-	NA	Ube2o
ENSMUSG00000021360.16	908.365122036673	-0.564717	0.243268	-2.32137	0.0202666	0.227787	chr13	40859753	40960892	+	NA	Gcnt2
ENSMUSG00000028228.5	3474.57422447625	-0.505241	0.217983	-2.3178	0.0204603	0.229101	chr4	19519253	19570108	-	NA	Cpne3
ENSMUSG00000022026.7	1336.55850910407	-1.37073	0.591453	-2.31756	0.0204731	0.229101	chr14	79984080	80023139	+	NA	Olfm4
ENSMUSG00000051397.5	267.997821843637	-0.752486	0.324998	-2.31536	0.0205933	0.229847	chr6	67534061	67535796	-	NA	Tacstd2
ENSMUSG00000042870.15	366.23700379723	-0.428953	0.185257	-2.31544	0.0205887	0.229847	chr8	75033704	75070121	+	NA	Tom1
ENSMUSG00000030107.10	214.990713214993	-0.823711	0.356008	-2.31374	0.0206819	0.230536	chr6	121245905	121270917	+	NA	Usp18
ENSMUSG00000029012.11	142.349884472221	0.729133	0.315447	2.31143	0.0208093	0.231249	chr5	22486484	22550429	-	NA	Orc5
ENSMUSG00000025492.6	3396.8144111893	-0.403181	0.174453	-2.31111	0.0208267	0.231249	chr7	141009585	141010770	-	NA	Ifitm3
ENSMUSG00000022663.3	869.902951960434	-0.335018	0.144943	-2.31138	0.0208117	0.231249	chr16	45158784	45188538	+	NA	Atg3
ENSMUSG00000049659.15	1005.97305612296	0.266337	0.115293	2.31009	0.020883	0.231299	chr11	20685083	20741589	-	NA	Aftph
ENSMUSG00000034761.15	307.361260949373	0.379081	0.164101	2.31005	0.0208851	0.231299	chr12	69803749	69893200	-	NA	Map4k5
ENSMUSG00000031667.16	160.118249987034	-0.651163	0.281944	-2.30955	0.0209131	0.231311	chr8	91111783	91199976	-	NA	Aktip
ENSMUSG00000025817.12	172.557726392828	0.456176	0.197579	2.30882	0.0209533	0.231458	chr2	5845018	5871895	+	NA	Nudt5
ENSMUSG00000041488.16	155.463721504126	-0.805201	0.348852	-2.30814	0.0209913	0.231579	chr19	11775117	11819403	-	NA	Stx3
ENSMUSG00000028420.13	535.091420043189	-0.434971	0.188558	-2.30683	0.0210644	0.232087	chr4	53826044	53862019	+	NA	Tmem38b
ENSMUSG00000020380.16	383.023892692681	0.354363	0.153774	2.30444	0.0211981	0.23326	chr11	53649518	53707319	-	NA	Rad50
ENSMUSG00000035781.14	3924.95698856571	-0.442454	0.192388	-2.2998	0.0214594	0.235834	chr10	79910051	79921208	-	NA	R3hdm4
ENSMUSG00000028907.7	122.740212124367	0.637152	0.277231	2.29827	0.0215465	0.236488	chr4	124678159	124693600	-	NA	Utp11
ENSMUSG00000000001.4	2033.886198666	-0.261755	0.114012	-2.29587	0.0216836	0.237688	chr3	108107279	108146146	-	NA	Gnai3
ENSMUSG00000042489.15	440.204260024824	0.383939	0.167311	2.29476	0.0217468	0.238075	chr4	126556934	126593903	+	NA	Clspn
ENSMUSG00000043866.11	397.816857565941	0.371697	0.162044	2.2938	0.0218021	0.238075	chr7	105739392	105744361	-	NA	Taf10
ENSMUSG00000069874.7	279.81308368849	-0.487081	0.212317	-2.29412	0.0217835	0.238075	chr11	58199617	58222782	+	NA	Irgm2
ENSMUSG00000086564.9	740.986456511736	-0.736435	0.321292	-2.2921	0.0218997	0.238669	chr3	100993528	101029556	-	NA	Cd101
ENSMUSG00000031586.17	241.706481111059	0.494661	0.215877	2.29141	0.0219399	0.238669	chr8	33782642	33929863	-	NA	Rbpms
ENSMUSG00000022772.12	382.32364559848	0.335763	0.146519	2.29161	0.0219284	0.238669	chr16	31959671	32003287	-	NA	Senp5
ENSMUSG00000071454.13	331.710202028845	0.538735	0.235242	2.29013	0.0220136	0.238865	chr12	3572380	3781796	+	NA	Dtnb
ENSMUSG00000114493.2	127.071022973918	-1.15923	0.506138	-2.29033	0.0220019	0.238865	chr13	55826249	56084849	+	NA	Gm47071
ENSMUSG00000024378.9	182.682093005672	0.590678	0.258182	2.28784	0.022147	0.240009	chr18	33199354	33213862	-	NA	Stard4
ENSMUSG00000028906.17	4127.42645666981	-0.290223	0.127033	-2.28463	0.0223344	0.241736	chr4	131923412	132075321	-	NA	Epb41
ENSMUSG00000051747.15	303.317846509324	-0.886406	0.388311	-2.28272	0.0224469	0.242342	chr2	76703979	76982547	-	NA	Ttn
ENSMUSG00000020572.8	918.746965189639	-0.462919	0.202756	-2.28313	0.0224227	0.242342	chr12	32819544	32853349	+	NA	Nampt
ENSMUSG00000038871.5	1310.17736036772	-0.513197	0.22488	-2.28209	0.022484	0.242437	chr6	34476206	34505613	+	NA	Bpgm
ENSMUSG00000030748.9	1518.20199795668	-0.447148	0.196143	-2.2797	0.0226254	0.243655	chr7	125552119	125579474	+	NA	Il4ra
ENSMUSG00000025791.18	300.687665540734	-0.606462	0.26614	-2.27873	0.022683	0.243665	chr4	99929413	99987294	+	NA	Pgm1
ENSMUSG00000023953.9	390.034316583562	0.296802	0.130228	2.27909	0.0226617	0.243665	chr17	46171354	46202645	-	NA	Polh
ENSMUSG00000023277.13	1545.73120131766	-0.475986	0.208941	-2.27809	0.0227214	0.243772	chr9	106203107	106215389	+	NA	Twf2
ENSMUSG00000022174.8	218.133253050205	0.529691	0.232577	2.27749	0.022757	0.243849	chr14	54235478	54254104	-	NA	Dad1
ENSMUSG00000020277.10	676.438306071337	-0.38112	0.167443	-2.27612	0.0228386	0.244418	chr10	77986946	78010083	-	NA	Pfkl
ENSMUSG00000032480.17	470.447638161632	0.334018	0.146854	2.2745	0.022936	0.244723	chr9	110084319	110117830	-	NA	Dhx30
ENSMUSG00000020873.15	253.511638483416	-0.507324	0.223029	-2.2747	0.0229241	0.244723	chr11	95384691	95391776	+	NA	Slc35b1
ENSMUSG00000025040.13	150.359276998648	0.695065	0.305628	2.27422	0.0229525	0.244723	chrX	17556563	17572325	-	NA	Fundc1
ENSMUSG00000034867.16	455.933218647321	0.35005	0.15411	2.27143	0.0231212	0.246215	chr7	35586243	35639226	+	NA	Ankrd27
ENSMUSG00000025571.13	1561.49330186111	0.197365	0.0869221	2.2706	0.0231714	0.246444	chr11	117654288	117763439	+	NA	Tnrc6c
ENSMUSG00000037773.14	296.487638478624	-0.392345	0.172938	-2.2687	0.0232867	0.247363	chr2	130417246	130424701	-	NA	Pced1a
ENSMUSG00000058291.14	402.376605155785	0.39471	0.174036	2.26798	0.0233306	0.247523	chr5	138603651	138619761	-	NA	Zfp68
ENSMUSG00000022120.4	117.844891870171	-0.576371	0.254262	-2.26684	0.0234001	0.247955	chr14	104477535	104522645	-	NA	Rnf219
ENSMUSG00000040618.7	460.066434298267	0.399286	0.176195	2.26616	0.0234417	0.248088	chr14	55540265	55551242	+	NA	Pck2
ENSMUSG00000041153.9	160.179567053032	-0.548085	0.242046	-2.26439	0.0235504	0.248932	chr4	15997120	16013888	-	NA	Osgin2
ENSMUSG00000076617.9	3742.98062844476	0.43555	0.192509	2.26249	0.0236669	0.249857	chr12	113418557	113422730	-	NA	Ighm
ENSMUSG00000039201.9	151.552432911929	-0.589979	0.26103	-2.2602	0.023809	0.251048	chrX	8154471	8176181	-	NA	Tbc1d25
ENSMUSG00000090213.1	422.712651830743	-0.368263	0.163005	-2.25922	0.0238697	0.251361	chr2	167642607	167689822	-	NA	Tmem189
ENSMUSG00000070327.14	6972.93517572687	-0.39322	0.174107	-2.25849	0.0239152	0.251361	chr11	119393099	119487418	+	NA	Rnf213
ENSMUSG00000021302.10	238.61954507888	0.572469	0.253495	2.25831	0.0239266	0.251361	chr13	14050658	14063488	-	NA	Ggps1
ENSMUSG00000026457.14	4493.48667515746	-0.31396	0.139067	-2.25762	0.0239692	0.251501	chr1	134415377	134433351	+	NA	Adipor1
ENSMUSG00000037395.15	224.251487848847	0.405735	0.179795	2.25665	0.0240298	0.251829	chr1	192098545	192138062	-	NA	Rcor3
ENSMUSG00000043090.18	264.200181455794	0.46292	0.205326	2.25455	0.0241613	0.252898	chr8	69761325	69791178	-	NA	Zfp866
ENSMUSG00000073982.11	2480.25058370761	-0.348469	0.154726	-2.25217	0.0243118	0.252931	chr7	102239122	102256054	-	NA	Rhog
ENSMUSG00000004626.14	2269.46911867272	-0.254378	0.11289	-2.25333	0.0242385	0.252931	chr8	3630954	3643644	+	NA	Stxbp2
ENSMUSG00000048701.13	588.328855834175	0.348608	0.154737	2.25291	0.024265	0.252931	chr10	70097120	70193200	+	NA	Ccdc6
ENSMUSG00000022020.15	324.104580116149	-0.388257	0.172327	-2.25302	0.0242581	0.252931	chr14	79325268	79390778	-	NA	Naa16
ENSMUSG00000046668.9	158.742180298487	0.693272	0.307813	2.25225	0.0243065	0.252931	chr18	35829396	35861688	+	NA	Cxxc5
ENSMUSG00000020261.15	599.092172263734	-0.333358	0.148273	-2.24827	0.0245589	0.255193	chr11	55204349	55236330	+	NA	Slc36a1
ENSMUSG00000030798.15	2456.52011675268	0.251538	0.111949	2.24691	0.0246461	0.255789	chr7	45233631	45239115	-	NA	Cd37
ENSMUSG00000026864.13	4852.21195877202	-0.363058	0.161636	-2.24614	0.0246949	0.255986	chr2	34771969	34777547	+	NA	Hspa5
ENSMUSG00000027566.15	918.309151090814	-0.351666	0.156914	-2.24114	0.0250171	0.25746	chr2	180036373	180042433	-	NA	Psma7
ENSMUSG00000050075.8	170.922782995748	0.638167	0.28459	2.24241	0.0249347	0.25746	chr3	59096447	59101821	-	NA	Gpr171
ENSMUSG00000039196.2	264.217565538404	-0.848325	0.378431	-2.24169	0.0249816	0.25746	chr4	63344559	63348163	+	NA	Orm1
ENSMUSG00000028859.14	6402.19978951765	-0.497205	0.221715	-2.24254	0.0249265	0.25746	chr4	126024549	126044440	+	NA	Csf3r
ENSMUSG00000022312.11	1092.49813158567	0.265382	0.118315	2.24301	0.024896	0.25746	chr15	51786557	51865523	-	NA	Eif3h
ENSMUSG00000035476.9	338.6108715365	0.511223	0.228082	2.2414	0.0249999	0.25746	chrX	85574021	85634469	+	NA	Tab3
ENSMUSG00000019822.12	144.544072818562	-0.806521	0.360278	-2.2386	0.0251817	0.258843	chr10	41485641	41490369	-	NA	Smpd2
ENSMUSG00000032841.15	280.683586664163	-0.528377	0.236342	-2.23565	0.0253749	0.258859	chr2	101714284	101883027	-	NA	Prr5l
ENSMUSG00000028053.13	1898.33206406992	0.266073	0.119013	2.23567	0.0253734	0.258859	chr3	88950621	89079375	+	NA	Ash1l
ENSMUSG00000028165.9	367.415214698038	0.428214	0.191594	2.23501	0.0254169	0.258859	chr3	135406411	135423925	-	NA	Cisd2
ENSMUSG00000028613.15	339.986926190053	-0.505715	0.226126	-2.23643	0.0253237	0.258859	chr4	107801868	107876840	+	NA	Lrp8
ENSMUSG00000040659.3	2460.24324349947	-0.324114	0.145054	-2.23443	0.0254546	0.258859	chr4	141858141	141874920	-	NA	Efhd2
ENSMUSG00000097471.8	428.391948112606	-0.463478	0.207415	-2.23455	0.025447	0.258859	chr7	135635930	135652314	-	NA	5830432E09Rik
ENSMUSG00000006941.5	299.146636277502	-0.441466	0.197566	-2.23452	0.0254487	0.258859	chr9	120492231	120495330	+	NA	Eif1b
ENSMUSG00000021794.16	3077.04436626501	-0.307357	0.137402	-2.23692	0.0252913	0.258859	chr14	34310726	34345265	+	NA	Glud1
ENSMUSG00000040363.15	738.629372677123	0.364398	0.162817	2.23809	0.0252153	0.258859	chrX	12036739	12160355	-	NA	Bcor
ENSMUSG00000039826.13	350.814777549971	-0.519064	0.232647	-2.23112	0.025673	0.260155	chr2	29761223	29788502	-	NA	Trub2
ENSMUSG00000035356.17	4200.91682489547	-0.522342	0.234086	-2.23141	0.0256542	0.260155	chr16	55811374	55838899	-	NA	Nfkbiz
ENSMUSG00000031431.13	2654.57779646913	-0.970259	0.434716	-2.23193	0.0256193	0.260155	chrX	140539527	140600659	-	NA	Tsc22d3
ENSMUSG00000044167.6	510.007196328894	0.482362	0.216313	2.22992	0.0257525	0.260653	chr3	52268335	52353221	+	NA	Foxo1
ENSMUSG00000007080.14	498.969519067331	0.36213	0.162499	2.22851	0.0258466	0.261017	chr5	110286305	110337474	+	NA	Pole
ENSMUSG00000041264.16	442.956414247359	0.317748	0.142644	2.22756	0.0259101	0.261017	chr5	149184349	149215434	+	NA	Uspl1
ENSMUSG00000055994.15	157.025630564773	-0.728218	0.326859	-2.22793	0.0258854	0.261017	chr8	88647314	88688474	+	NA	Nod2
ENSMUSG00000063234.5	159.17887274267	-1.36214	0.611268	-2.22838	0.025855	0.261017	chr15	103308234	103310612	-	NA	Gpr84
ENSMUSG00000040818.10	357.409545873865	0.418644	0.188007	2.22674	0.0259644	0.261258	chr14	26573855	26634322	+	NA	Dennd6a
ENSMUSG00000003283.14	2571.44664161178	-0.45051	0.202391	-2.22593	0.0260186	0.261389	chr2	153108467	153151441	+	NA	Hck
ENSMUSG00000019088.13	178.771103859782	-0.478327	0.214917	-2.22564	0.0260384	0.261389	chrX	74273216	74282337	-	NA	Dnase1l1
ENSMUSG00000021025.8	2272.04487625517	-0.645397	0.290112	-2.22465	0.0261047	0.261635	chr12	55489409	55492647	-	NA	Nfkbia
ENSMUSG00000021028.8	127.178925670805	0.653172	0.293644	2.22436	0.0261239	0.261635	chr12	56328302	56345894	-	NA	Mbip
ENSMUSG00000015340.10	17091.4168912658	-0.440125	0.197906	-2.22391	0.0261545	0.261636	chrX	9435251	9487771	-	NA	Cybb
ENSMUSG00000003382.18	921.413026888827	-0.294482	0.132506	-2.2224	0.0262563	0.262349	chr3	87525406	87540156	+	NA	Etv3
ENSMUSG00000074071.11	155.862626793081	0.672027	0.302519	2.22144	0.0263211	0.262406	chr7	68273838	68363092	+	NA	Fam169b
ENSMUSG00000022092.11	315.884250278201	0.492359	0.221642	2.22141	0.0263232	0.262406	chr14	70217864	70289471	-	NA	Ppp3cc
ENSMUSG00000027951.16	1679.72292731104	-0.228311	0.102828	-2.22031	0.0263976	0.262842	chr3	89715021	89753446	+	NA	Adar
ENSMUSG00000026248.9	152.572983788774	-0.49417	0.22271	-2.21889	0.0264939	0.26348	chr1	79776017	79781445	+	NA	Mrpl44
ENSMUSG00000036879.15	403.410627800661	-0.387832	0.17482	-2.21847	0.0265229	0.26348	chr8	85840958	86061376	+	NA	Phkb
ENSMUSG00000016528.10	2648.06052807435	-0.307728	0.138795	-2.21714	0.0266135	0.264073	chr1	131053699	131097826	-	NA	Mapkapk2
ENSMUSG00000042460.5	632.808919616035	0.408319	0.184275	2.21581	0.0267045	0.264671	chr6	7844841	7875687	+	NA	C1galt1
ENSMUSG00000049606.16	1193.03305495069	0.257918	0.11652	2.21351	0.0268625	0.265455	chr5	106616738	106697287	-	NA	Zfp644
ENSMUSG00000050721.9	2684.57249915324	-0.284318	0.128422	-2.21394	0.0268328	0.265455	chr9	65552697	65580040	-	NA	Plekho2
ENSMUSG00000054792.15	720.417327575893	-0.382053	0.172616	-2.21331	0.0268764	0.265455	chr9	110425925	110476694	-	NA	Klhl18
ENSMUSG00000044950.7	361.126598259493	0.323933	0.146441	2.21205	0.0269634	0.266008	chr11	43681997	43721491	+	NA	Pwwp2a
ENSMUSG00000002812.4	2566.15812531246	-0.194283	0.0878924	-2.21046	0.0270733	0.266785	chr11	60714122	60727263	-	NA	Flii
ENSMUSG00000078763.2	1970.93919606099	-0.472658	0.213894	-2.20978	0.0271206	0.266945	chr11	83116848	83122670	+	NA	Slfn1
ENSMUSG00000033228.8	1706.05652550758	0.212195	0.0960558	2.20908	0.0271693	0.267118	chr15	96411698	96460843	-	NA	Scaf11
ENSMUSG00000034751.16	170.566299872984	0.618809	0.280202	2.20844	0.0272136	0.267247	chr13	102732485	103334497	-	NA	Mast4
ENSMUSG00000025290.17	3170.49230562714	0.399337	0.180928	2.20717	0.0273025	0.267814	chr14	24487124	24496959	+	NA	Rps24
ENSMUSG00000029208.16	154.323512117579	0.676988	0.306822	2.20645	0.0273522	0.267996	chr5	69556922	69575973	+	NA	Guf1
ENSMUSG00000042305.12	549.694342367058	0.283565	0.128693	2.20342	0.0275654	0.26869	chr1	134346096	134361979	-	NA	Tmem183a
ENSMUSG00000074656.12	501.035756773416	0.349252	0.158456	2.20409	0.027518	0.26869	chr2	154871409	154892935	-	NA	Eif2s2
ENSMUSG00000034303.7	122.415428611972	0.522132	0.236987	2.20321	0.0275796	0.26869	chr9	37275834	37348432	-	NA	Ccdc15
ENSMUSG00000018008.8	2630.32254258921	-0.268871	0.12195	-2.20476	0.0274709	0.26869	chr15	78597046	78622019	+	NA	Cyth4
ENSMUSG00000024026.13	208.744297000786	0.399672	0.181399	2.20328	0.0275754	0.26869	chr17	30584935	30626871	-	NA	Glo1
ENSMUSG00000025781.14	632.300191910339	0.361646	0.164245	2.20187	0.0276744	0.269308	chr2	10056015	10080510	-	NA	Atp5c1
ENSMUSG00000071253.8	163.936885575788	0.487018	0.221306	2.20066	0.0277604	0.269704	chr10	62920632	62946498	+	NA	Slc25a16
ENSMUSG00000021621.15	232.975310537483	-0.440539	0.200208	-2.20041	0.027778	0.269704	chr13	91796532	91807705	-	NA	Zcchc9
ENSMUSG00000020273.13	320.305453454849	0.59411	0.270061	2.1999	0.0278137	0.269745	chr11	23862645	23895253	-	NA	Papolg
ENSMUSG00000052310.9	387.355742974842	-0.43764	0.199246	-2.19648	0.0280575	0.271803	chr3	90248171	90253612	+	NA	Slc39a1
ENSMUSG00000028465.16	20940.4111101031	-0.230633	0.10505	-2.19545	0.0281311	0.272011	chr4	43531518	43562691	-	NA	Tln1
ENSMUSG00000032231.14	6411.81748726296	-0.314737	0.143369	-2.1953	0.0281424	0.272011	chr9	69453619	69491795	+	NA	Anxa2
ENSMUSG00000001995.9	1068.31657716791	-0.388211	0.176891	-2.19464	0.0281896	0.272161	chr8	125418062	125569808	-	NA	Sipa1l2
ENSMUSG00000029729.12	351.367602585225	0.387292	0.176756	2.19111	0.028444	0.273387	chr5	138085083	138107822	+	NA	Zkscan1
ENSMUSG00000029922.15	2396.52153881614	-0.373512	0.170466	-2.19113	0.0284426	0.273387	chr6	39397803	39420462	-	NA	Mkrn1
ENSMUSG00000030019.6	1236.73788521511	-0.370859	0.169177	-2.19214	0.0283693	0.273387	chr6	119479667	119482630	+	NA	Fbxl14
ENSMUSG00000091086.2	132.725398652606	0.825691	0.376794	2.19136	0.028426	0.273387	chr10	111125850	111126721	+	NA	Rpl6l
ENSMUSG00000068227.9	3039.1987028469	-0.479446	0.218916	-2.19009	0.0285176	0.273788	chr15	78479255	78495271	-	NA	Il2rb
ENSMUSG00000097415.2	660.701923886402	0.406555	0.18569	2.18943	0.0285656	0.273942	chr7	75769037	75782099	-	NA	AU020206
ENSMUSG00000034731.11	1064.60907273063	-0.492166	0.224859	-2.18877	0.0286134	0.274095	chr14	78558749	78732776	-	NA	Dgkh
ENSMUSG00000026923.15	4231.49367568759	-0.392471	0.179459	-2.18697	0.0287444	0.274431	chr2	26457902	26516663	-	NA	Notch1
ENSMUSG00000079426.13	2236.40476485733	-0.234219	0.107067	-2.1876	0.0286988	0.274431	chr6	113378114	113390448	+	NA	Arpc4
ENSMUSG00000025899.14	201.565403214501	0.447	0.204383	2.18707	0.0287371	0.274431	chr9	3335139	3391154	+	NA	Alkbh8
ENSMUSG00000005687.14	412.180029662191	0.35464	0.162206	2.18636	0.028789	0.274532	chr3	103171654	103179166	+	NA	Bcas2
ENSMUSG00000020349.4	2133.14017828922	-0.270816	0.123914	-2.18552	0.028851	0.274532	chr11	52098680	52127778	+	NA	Ppp2ca
ENSMUSG00000007038.5	838.532176373316	-0.499805	0.228662	-2.18578	0.0288316	0.274532	chr17	34931252	34935953	+	NA	Neu1
ENSMUSG00000041740.16	3476.76720013725	-0.302465	0.13848	-2.18417	0.0289497	0.274558	chr5	115241411	115272898	-	NA	Rnf10
ENSMUSG00000009112.4	614.491069972695	0.241764	0.110647	2.185	0.0288887	0.274558	chr6	120836211	120892842	+	NA	Bcl2l13
ENSMUSG00000009079.16	1989.58214587739	0.237594	0.108768	2.18441	0.0289319	0.274558	chr11	5069688	5099266	-	NA	Ewsr1
ENSMUSG00000039318.12	1116.3257011145	-0.20086	0.092024	-2.1827	0.0290581	0.274979	chr1	185204116	185286759	+	NA	Rab3gap2
ENSMUSG00000003379.7	469.552292714174	0.670426	0.307116	2.18297	0.0290379	0.274979	chr7	24897380	24902197	+	NA	Cd79a
ENSMUSG00000029413.14	835.208359717893	-0.388545	0.178112	-2.18146	0.0291494	0.275295	chr5	92257658	92278170	-	NA	Naaa
ENSMUSG00000000958.10	168.883323958273	-0.495728	0.227255	-2.18137	0.0291557	0.275295	chr14	54369441	54417780	-	NA	Slc7a7
ENSMUSG00000028433.14	529.70584646624	0.358467	0.16438	2.18072	0.0292042	0.27545	chr4	41194312	41275144	-	NA	Ubap2
ENSMUSG00000028161.17	2074.23014724117	-0.260789	0.119652	-2.17956	0.0292904	0.275573	chr3	136670123	136937727	+	NA	Ppp3ca
ENSMUSG00000021048.7	249.734327723817	0.51566	0.236556	2.17986	0.0292677	0.275573	chr12	76255297	76319803	+	NA	Mthfd1
ENSMUSG00000043702.9	295.473017706809	0.340307	0.156158	2.17924	0.0293135	0.275573	chr14	26659957	26669883	-	NA	Pde12
ENSMUSG00000036473.16	242.697398580973	-0.553411	0.254021	-2.1786	0.0293613	0.27572	chr17	24175430	24205562	-	NA	Tbc1d24
ENSMUSG00000022471.14	268.84087248772	0.406761	0.186798	2.17755	0.0294397	0.276154	chr15	81987834	82040085	+	NA	Xrcc6
ENSMUSG00000066800.11	1033.00342658638	-0.278123	0.127843	-2.1755	0.0295924	0.276237	chr1	153749425	153764221	+	NA	Rnasel
ENSMUSG00000034723.11	1744.14663556178	-0.434083	0.199642	-2.17431	0.0296821	0.276237	chr2	134594184	134644145	-	NA	Tmx4
ENSMUSG00000017664.16	705.46522343677	-0.357849	0.164513	-2.1752	0.0296151	0.276237	chr2	165276553	165287869	-	NA	Slc35c2
ENSMUSG00000029345.13	976.37567346262	-0.347171	0.15955	-2.17594	0.0295601	0.276237	chr5	112326357	112338073	+	NA	Tfip11
ENSMUSG00000000441.17	2056.06198050402	-0.270004	0.124189	-2.17414	0.0296948	0.276237	chr6	115618066	115676635	-	NA	Raf1
ENSMUSG00000032350.9	353.52208216044	0.287408	0.132154	2.17479	0.0296458	0.276237	chr9	77754534	77794485	+	NA	Gclc
ENSMUSG00000040701.16	421.186258585353	-0.332142	0.15278	-2.17399	0.029706	0.276237	chr14	55098574	55106593	-	NA	Ap1g2
ENSMUSG00000024222.17	1726.41024294096	-0.412882	0.189683	-2.1767	0.0295031	0.276237	chr17	28399093	28517527	-	NA	Fkbp5
ENSMUSG00000020752.11	465.387700735981	-0.300931	0.138507	-2.17268	0.0298044	0.276851	chr11	115892594	115933477	-	NA	Recql5
ENSMUSG00000108368.1	179.012726621023	-0.824734	0.379738	-2.17185	0.0298671	0.277092	chr6	72603003	72605502	-	NA	Gm45053
ENSMUSG00000036099.16	141.212054023011	0.57634	0.265413	2.17148	0.0298948	0.277092	chr10	93939164	94035817	-	NA	Vezt
ENSMUSG00000038827.11	131.514380552118	0.502861	0.231685	2.17045	0.0299728	0.277104	chr4	56802344	56809601	+	NA	Abitram
ENSMUSG00000028890.13	578.799578570939	-0.307385	0.141591	-2.17093	0.0299363	0.277104	chr4	124802103	124849800	+	NA	Mtf1
ENSMUSG00000029484.12	1273.36427028249	-0.52575	0.242308	-2.16976	0.0300252	0.277104	chr5	96793338	96845966	+	NA	Anxa3
ENSMUSG00000024190.7	9289.16900537553	-0.593069	0.273287	-2.17013	0.029997	0.277104	chr17	26505589	26562128	-	NA	Dusp1
ENSMUSG00000031231.4	289.961955786836	0.543009	0.250465	2.168	0.0301589	0.278038	chrX	106015699	106022450	+	NA	Cox7b
ENSMUSG00000031432.3	122.287814398228	0.590622	0.27251	2.16734	0.0302091	0.278203	chrX	140456612	140476140	+	NA	Prps1
ENSMUSG00000032657.15	137.208798659886	-0.749696	0.346074	-2.16629	0.030289	0.278412	chr3	89183142	89189295	+	NA	Fam189b
ENSMUSG00000018761.14	238.298308839064	0.440653	0.203423	2.16619	0.0302968	0.278412	chr11	69656696	69662642	-	NA	Mpdu1
ENSMUSG00000034354.17	3909.51376866116	-0.158822	0.0733491	-2.16529	0.0303657	0.278747	chr11	4480867	4594863	-	NA	Mtmr3
ENSMUSG00000048234.13	705.536976093788	-0.447484	0.206791	-2.16394	0.0304689	0.279396	chr1	39551295	39577405	-	NA	Rnf149
ENSMUSG00000071714.7	460.853647168066	-0.587073	0.271365	-2.1634	0.0305102	0.279476	chr15	78282506	78305721	-	NA	Csf2rb2
ENSMUSG00000011257.19	828.889795492741	0.392565	0.181611	2.16158	0.0306507	0.280458	chr4	123262350	123298925	+	NA	Pabpc4
ENSMUSG00000058325.6	541.287499831131	-0.310293	0.143577	-2.16116	0.0306827	0.280458	chr7	134670653	135173639	+	NA	Dock1
ENSMUSG00000074749.10	156.343370023727	0.54724	0.253412	2.15949	0.0308122	0.280758	chr2	146855863	146970097	+	NA	Kiz
ENSMUSG00000027712.13	1161.92566807801	-0.29914	0.138513	-2.15965	0.0308001	0.280758	chr3	36448922	36475894	-	NA	Anxa5
ENSMUSG00000016757.11	180.814594512558	0.514093	0.238111	2.15905	0.0308465	0.280758	chr15	83575089	83595157	-	NA	Ttll12
ENSMUSG00000036932.14	178.801527491165	-0.605284	0.28032	-2.15926	0.0308302	0.280758	chrX	48474943	48513563	-	NA	Aifm1
ENSMUSG00000026536.9	187.546589750359	-1.03141	0.478206	-2.15683	0.0310188	0.282028	chr1	173896344	173913046	-	NA	Ifi211
ENSMUSG00000000275.16	1300.95794339204	-0.23431	0.1087	-2.15558	0.0311166	0.282618	chr11	88999375	89020293	+	NA	Trim25
ENSMUSG00000026110.15	498.613121364345	0.373078	0.173213	2.15387	0.0312508	0.282938	chr1	37439339	37541016	-	NA	Mgat4a
ENSMUSG00000036890.13	205.713667323512	0.577071	0.267916	2.15393	0.0312457	0.282938	chr2	44564411	44927657	-	NA	Gtdc1
ENSMUSG00000024401.14	458.731971283594	-0.793905	0.368555	-2.1541	0.0312321	0.282938	chr17	35199380	35202007	-	NA	Tnf
ENSMUSG00000003575.13	184.913711779684	-0.439277	0.204185	-2.15137	0.0314468	0.284152	chr8	70382354	70439579	-	NA	Crtc1
ENSMUSG00000024816.12	1118.10734964142	-0.437786	0.203496	-2.15132	0.031451	0.284152	chr19	5849701	5875274	-	NA	Frmd8
ENSMUSG00000021482.10	331.279741623524	0.391848	0.182346	2.14893	0.0316401	0.28535	chr13	64275279	64312710	-	NA	Prxl2c
ENSMUSG00000024527.10	500.484113420896	0.362609	0.168749	2.1488	0.0316501	0.28535	chr18	67404763	67449172	-	NA	Afg3l2
ENSMUSG00000026778.13	595.682373845928	0.626379	0.291704	2.14731	0.0317686	0.285504	chr2	11172107	11301222	+	NA	Prkcq
ENSMUSG00000027035.10	2689.06237422244	-0.383831	0.178738	-2.14745	0.0317577	0.285504	chr2	68861440	69114282	+	NA	Cers6
ENSMUSG00000022051.15	1935.15512127351	-0.317148	0.147723	-2.14691	0.0318003	0.285504	chr14	66985238	67008877	-	NA	Bnip3l
ENSMUSG00000037071.3	518.727652610703	0.365087	0.170047	2.14698	0.0317952	0.285504	chr19	44394454	44407879	-	NA	Scd1
ENSMUSG00000015127.14	340.7240470297	0.382378	0.178335	2.14415	0.0320206	0.287181	chr17	25188396	25234443	+	NA	Unkl
ENSMUSG00000046207.14	819.810121753679	-0.415012	0.19362	-2.14344	0.032078	0.287396	chr11	68503018	68552698	+	NA	Pik3r6
ENSMUSG00000028191.11	1031.39481397605	-0.223901	0.10451	-2.14238	0.0321629	0.287857	chr3	145922803	145934356	+	NA	Bcl10
ENSMUSG00000036553.16	574.540485628614	-0.383978	0.179516	-2.13897	0.0324385	0.29002	chr5	35697179	35739987	-	NA	Sh3tc1
ENSMUSG00000028048.11	414.511168095292	-0.347512	0.162527	-2.13818	0.032502	0.290285	chr3	89202927	89208966	+	NA	Gba
ENSMUSG00000037095.8	2745.28675634384	-1.23711	0.579277	-2.1356	0.0327119	0.291856	chr17	56119677	56122001	-	NA	Lrg1
ENSMUSG00000039988.14	689.18926061586	0.292267	0.136969	2.13382	0.0328574	0.292243	chr3	157947238	158008034	+	NA	Ankrd13c
ENSMUSG00000049755.14	198.949070053015	0.482005	0.22583	2.13437	0.0328124	0.292243	chr11	58315113	58330339	-	NA	Zfp672
ENSMUSG00000024787.14	218.119147024433	0.397611	0.186316	2.13407	0.0328373	0.292243	chr19	6119398	6128304	-	NA	Snx15
ENSMUSG00000056498.13	1487.9210381392	-0.487646	0.228612	-2.13308	0.0329185	0.292484	chr3	84666191	84704575	+	NA	Tmem154
ENSMUSG00000020451.17	808.42481657944	-0.376022	0.17647	-2.1308	0.0331055	0.293841	chr11	3344255	3409189	-	NA	Limk2
ENSMUSG00000027502.11	1404.84802895568	-0.314351	0.147668	-2.12877	0.0332736	0.293851	chr2	172440555	172469908	+	NA	Rtf2
ENSMUSG00000027884.16	208.110182062619	0.419728	0.197038	2.13019	0.0331563	0.293851	chr3	108653912	108678840	+	NA	Clcc1
ENSMUSG00000058706.5	975.79004049461	-0.264795	0.124392	-2.12872	0.0332778	0.293851	chr6	72347316	72353148	+	NA	0610030E20Rik
ENSMUSG00000097378.8	199.166840422961	-0.852961	0.400651	-2.12894	0.0332593	0.293851	chr10	12916647	12923090	-	NA	B230208H11Rik
ENSMUSG00000021518.4	542.184541889836	-0.281337	0.132156	-2.12883	0.0332685	0.293851	chr13	66932829	66998401	+	NA	Ptdss1
ENSMUSG00000072875.2	232.723740635206	-0.888891	0.417656	-2.12829	0.0333133	0.293863	chr6	99692678	99695066	+	NA	Gpr27
ENSMUSG00000047821.16	258.264887126593	-0.400202	0.188314	-2.12518	0.0335714	0.295558	chr11	62820230	62850808	+	NA	Trim16
ENSMUSG00000022512.3	258.40373280826	-0.83644	0.393592	-2.12515	0.0335743	0.295558	chr16	26356641	26371841	-	NA	Cldn1
ENSMUSG00000021196.14	1380.0914037996	-0.27291	0.128523	-2.12345	0.0337166	0.296505	chr13	6579767	6648777	-	NA	Pfkp
ENSMUSG00000061887.14	456.487813468266	0.290517	0.136858	2.12277	0.0337735	0.296702	chr4	106910700	107049694	+	NA	Ssbp3
ENSMUSG00000062866.16	1234.3843587021	-0.411356	0.193821	-2.12235	0.0338084	0.296705	chr10	13207716	13474412	-	NA	Phactr2
ENSMUSG00000049307.6	180.175392460847	-0.636528	0.300036	-2.1215	0.0338795	0.297025	chr9	14748319	14752393	-	NA	Fut4
ENSMUSG00000027455.16	364.059565701564	0.313887	0.148041	2.12027	0.0339831	0.297048	chr2	151494181	151511414	+	NA	Nsfl1c
ENSMUSG00000027654.2	184.862569280839	-0.668131	0.31512	-2.12024	0.0339859	0.297048	chr2	158768092	158786637	+	NA	Fam83d
ENSMUSG00000028565.18	162.340058055484	0.732093	0.345271	2.12034	0.0339773	0.297048	chr4	97772733	98118874	+	NA	Nfia
ENSMUSG00000071359.13	313.476263339328	0.463886	0.218839	2.11976	0.0340261	0.297097	chr10	22703878	22731938	-	NA	Tbpl1
ENSMUSG00000021578.17	257.329008013674	0.450285	0.212562	2.11837	0.0341437	0.29782	chr13	74350308	74365783	+	NA	Ccdc127
ENSMUSG00000066735.8	325.016384865385	0.385376	0.18222	2.11489	0.0344389	0.300091	chr5	129941969	129986692	+	NA	Vkorc1l1
ENSMUSG00000027650.12	447.529147633896	-0.351524	0.166334	-2.11336	0.0345698	0.300739	chr2	157981802	158028433	-	NA	Tti1
ENSMUSG00000037674.15	935.321703598802	0.338178	0.160031	2.1132	0.0345834	0.300739	chr9	72532239	72622937	+	NA	Rfx7
ENSMUSG00000025959.13	991.034871351801	-0.365052	0.172915	-2.11116	0.0347586	0.301956	chr1	64029446	64122282	-	NA	Klf7
ENSMUSG00000025351.14	1018.96801157069	-0.946476	0.448442	-2.11059	0.0348077	0.302077	chr10	128900988	128912822	+	NA	Cd63
ENSMUSG00000028041.17	989.319146201258	-0.553804	0.262549	-2.10933	0.0349157	0.302708	chr3	89338541	89349996	-	NA	Adam15
ENSMUSG00000035495.15	368.220684325043	-0.447536	0.212308	-2.10796	0.0350347	0.303235	chr4	46114745	46138694	-	NA	Tstd2
ENSMUSG00000030341.17	2058.2755911617	-0.489892	0.232417	-2.10781	0.0350471	0.303235	chr6	125349361	125362484	+	NA	Tnfrsf1a
ENSMUSG00000005575.16	501.545236697918	-0.392831	0.186513	-2.10619	0.0351881	0.304148	chr7	13035119	13038275	-	NA	Ube2m
ENSMUSG00000029911.14	141.379518172845	0.44632	0.212052	2.10477	0.0353115	0.304862	chr6	40471351	40484700	+	NA	Ssbp1
ENSMUSG00000038506.13	139.690781795455	0.469963	0.223322	2.10442	0.0353417	0.304862	chr8	13255962	13288131	-	NA	Dcun1d2
ENSMUSG00000078584.9	129.966009726922	0.57079	0.271318	2.10377	0.0353988	0.304887	chr4	119203569	119232712	-	NA	AU022252
ENSMUSG00000052085.7	7897.48520442207	-0.207018	0.0984127	-2.10357	0.0354157	0.304887	chr19	24999533	25202432	+	NA	Dock8
ENSMUSG00000036599.10	1188.43250213948	-0.393812	0.187318	-2.10237	0.0355208	0.305284	chr5	140505549	140525724	+	NA	Chst12
ENSMUSG00000025047.9	454.114611688385	0.316726	0.150662	2.10223	0.0355329	0.305284	chr19	47090767	47131865	+	NA	Pdcd11
ENSMUSG00000037316.9	169.574319790275	-0.471326	0.224402	-2.10036	0.0356971	0.306009	chr8	25764537	25785287	-	NA	Bag4
ENSMUSG00000041346.11	155.755851985445	0.527776	0.251315	2.10005	0.0357243	0.306009	chr11	69561757	69580255	-	NA	Wrap53
ENSMUSG00000022664.11	583.499156296539	-0.473322	0.225357	-2.10033	0.0357002	0.306009	chr16	45139572	45158706	-	NA	Slc35a5
ENSMUSG00000022125.7	486.027078929263	-0.442381	0.210722	-2.09936	0.0357854	0.306227	chr14	103070215	103077628	+	NA	Cln5
ENSMUSG00000087370.3	970.160930484058	-0.360788	0.171912	-2.09868	0.0358447	0.30643	chr13	41605906	41641355	+	NA	Tmem170b
ENSMUSG00000031575.18	356.391674362407	0.348931	0.166396	2.09699	0.0359944	0.307403	chr8	25815995	25847694	-	NA	Ash2l
ENSMUSG00000027068.6	753.704801856176	-1.52898	0.729605	-2.09562	0.0361157	0.308132	chr2	69380444	69404533	+	NA	Dhrs9
ENSMUSG00000032123.5	164.587758180381	-0.54701	0.261306	-2.09337	0.0363159	0.30909	chr9	44326018	44333900	+	NA	Dpagt1
ENSMUSG00000032512.7	707.375617011195	0.252492	0.120599	2.09365	0.0362915	0.30909	chr9	119894877	119926587	+	NA	Wdr48
ENSMUSG00000003200.10	695.63853200223	-0.298066	0.142401	-2.09315	0.0363359	0.30909	chr17	56016749	56036635	-	NA	Sh3gl1
ENSMUSG00000054079.12	343.494443688056	0.305594	0.146127	2.09128	0.0365027	0.309282	chr11	93859242	93885766	-	NA	Utp18
ENSMUSG00000025793.17	641.910243431651	-0.389005	0.185978	-2.09167	0.0364677	0.309282	chr11	120467634	120483979	+	NA	Hgs
ENSMUSG00000031377.11	941.59072748571	-0.491313	0.234876	-2.09179	0.0364569	0.309282	chrX	164192841	164258193	-	NA	Bmx
ENSMUSG00000064337.1	15183.8887393019	0.833529	0.398437	2.092	0.0364388	0.309282	chrM	69	1024	+	NA	mt-Rnr1
ENSMUSG00000031012.17	644.868286819508	-0.344228	0.164637	-2.09083	0.0365429	0.309317	chrX	13517079	13851367	-	NA	Cask
ENSMUSG00000005087.17	7411.11773931692	-0.272641	0.130504	-2.08914	0.0366951	0.3103	chr2	102811140	102901665	-	NA	Cd44
ENSMUSG00000025810.9	631.205184193702	-0.44905	0.215052	-2.0881	0.036789	0.310482	chr8	128358603	128503363	+	NA	Nrp1
ENSMUSG00000047789.5	447.629736702542	0.41686	0.199636	2.0881	0.0367888	0.310482	chr13	112660750	112738749	+	NA	Slc38a9
ENSMUSG00000029471.13	1338.24820109567	-0.288327	0.13816	-2.0869	0.0368969	0.311087	chr5	122731169	122779409	-	NA	Camkk2
ENSMUSG00000055866.9	426.555393019884	-0.703448	0.337154	-2.08643	0.0369397	0.311142	chr1	91415981	91459324	-	NA	Per2
ENSMUSG00000022538.20	380.728982100976	-0.301389	0.144491	-2.08588	0.0369899	0.311259	chr16	30560493	30587592	-	NA	Lsg1
ENSMUSG00000009575.14	1700.49605961887	0.299344	0.143605	2.0845	0.0371147	0.312003	chr15	103191543	103239816	-	NA	Cbx5
ENSMUSG00000029198.3	349.683668609122	0.355967	0.170898	2.08292	0.0372585	0.312652	chr5	36464997	36474080	+	NA	Grpel1
ENSMUSG00000074129.14	179.323242852153	0.525996	0.252536	2.08285	0.0372647	0.312652	chr7	45125557	45128761	-	NA	Rpl13a
ENSMUSG00000026192.13	486.253822838596	-0.342604	0.164586	-2.0816	0.0373786	0.312967	chr1	71557149	71579631	+	NA	Atic
ENSMUSG00000028552.13	1919.97554919606	0.230779	0.110885	2.08124	0.0374117	0.312967	chr4	109280267	109387817	+	NA	Eps15
ENSMUSG00000025184.10	488.552814469691	-0.332097	0.159526	-2.08178	0.0373626	0.312967	chr19	42518758	42592343	+	NA	R3hcc1l
ENSMUSG00000047030.15	517.448533251945	-0.360586	0.173343	-2.08019	0.0375079	0.313467	chr2	167481132	167492887	-	NA	Spata2
ENSMUSG00000026643.16	201.251982566287	0.455946	0.219315	2.07895	0.0376218	0.314113	chr2	3284211	3328877	+	NA	Nmt2
ENSMUSG00000041431.16	541.990414033691	0.368366	0.17727	2.07799	0.0377101	0.314239	chr13	100778649	100786570	-	NA	Ccnb1
ENSMUSG00000024077.15	1212.89473307012	-0.295311	0.142093	-2.07829	0.0376824	0.314239	chr17	78649912	78737196	-	NA	Strn
ENSMUSG00000026492.11	123.981765276758	0.470201	0.226496	2.07597	0.0378964	0.31477	chr1	179528054	179546267	-	NA	Tfb2m
ENSMUSG00000027465.13	1048.24430233324	-0.241577	0.116322	-2.0768	0.0378203	0.31477	chr2	152293827	152313996	+	NA	Tbc1d20
ENSMUSG00000002870.8	951.746844697943	0.347622	0.167471	2.07571	0.0379206	0.31477	chr6	88883473	88898780	-	NA	Mcm2
ENSMUSG00000024953.17	6037.00909758065	-0.418579	0.201607	-2.07621	0.0378745	0.31477	chr19	6906696	6910106	-	NA	Prdx5
ENSMUSG00000022031.6	288.378455467394	0.396447	0.191091	2.07465	0.0380189	0.315281	chr14	65530448	65593075	-	NA	Elp3
ENSMUSG00000033192.5	1253.69799792672	-0.863838	0.416785	-2.07262	0.0382076	0.31654	chr8	92855338	92919279	+	NA	Lpcat2
ENSMUSG00000028893.8	433.189798156564	-0.492652	0.237762	-2.07204	0.0382618	0.316684	chr4	132492031	132510501	-	NA	Sesn2
ENSMUSG00000029177.9	1028.88351445464	0.234151	0.113087	2.07054	0.0384021	0.316708	chr5	30666776	30674830	+	NA	Cenpa
ENSMUSG00000031729.6	1516.17501979754	-0.270676	0.130759	-2.07003	0.0384492	0.316708	chr8	109671324	109693260	-	NA	Ist1
ENSMUSG00000018474.18	1236.8764334351	0.340526	0.164419	2.07109	0.0383508	0.316708	chr11	69343272	69369406	-	NA	Chd3
ENSMUSG00000098134.1	135.808205165261	0.500388	0.241684	2.07042	0.0384127	0.316708	chr12	84417195	84418578	+	NA	Rnf113a2
ENSMUSG00000022292.16	285.323916719763	0.42389	0.204628	2.07151	0.0383111	0.316708	chr15	37923951	37961318	-	NA	Rrm2b
ENSMUSG00000001281.10	3052.42619089414	-0.352806	0.170533	-2.06885	0.0385602	0.317318	chr15	102215994	102231944	-	NA	Itgb7
ENSMUSG00000026104.14	787.418728554886	-0.300557	0.145452	-2.06636	0.0387943	0.317721	chr1	52119439	52161865	+	NA	Stat1
ENSMUSG00000027940.18	6286.12233492723	-0.221852	0.107352	-2.06659	0.0387728	0.317721	chr3	90072648	90100902	+	NA	Tpm3
ENSMUSG00000031511.15	806.562861423866	-0.251331	0.121599	-2.06688	0.0387452	0.317721	chr8	11727720	11835219	+	NA	Arhgef7
ENSMUSG00000032329.4	436.265385317753	0.284426	0.137596	2.06711	0.0387237	0.317721	chr9	56418608	56496936	+	NA	Hmg20a
ENSMUSG00000042345.15	257.019129088074	-0.624091	0.301994	-2.06657	0.0387746	0.317721	chr17	31207872	31246892	+	NA	Ubash3a
ENSMUSG00000022191.16	314.203691904617	0.317507	0.153806	2.06434	0.0389855	0.318982	chr15	12824814	12935291	+	NA	Drosha
ENSMUSG00000030095.10	1027.22873897021	-0.292917	0.142006	-2.06272	0.0391395	0.319191	chr6	91473702	91488463	+	NA	Tmem43
ENSMUSG00000062825.15	15212.6812826354	-0.247152	0.119828	-2.06256	0.039154	0.319191	chr11	120345689	120348542	-	NA	Actg1
ENSMUSG00000021938.12	554.948594428573	0.294636	0.142854	2.0625	0.0391597	0.319191	chr14	56720709	56778316	-	NA	Pspc1
ENSMUSG00000036769.14	371.218300092058	0.306431	0.148514	2.06331	0.0390829	0.319191	chrX	23693050	23806025	+	NA	Wdr44
ENSMUSG00000079179.9	740.632671626432	-0.37999	0.184338	-2.06138	0.0392668	0.31976	chr12	3235503	3250377	+	NA	Rab10os
ENSMUSG00000069893.10	307.19939188516	0.414754	0.201291	2.06047	0.0393535	0.320162	chr11	48946149	48979398	-	NA	9930111J21Rik1
ENSMUSG00000069094.12	746.025736112783	0.320007	0.155354	2.05986	0.0394116	0.320331	chr3	19223107	19311322	-	NA	Pde7a
ENSMUSG00000040029.15	575.197529191743	0.316522	0.153872	2.05705	0.0396811	0.321581	chr6	148770682	148831467	-	NA	Ipo8
ENSMUSG00000030468.12	504.770201841264	0.269542	0.130996	2.05764	0.0396251	0.321581	chr7	43408203	43418358	+	NA	Siglecg
ENSMUSG00000020413.11	149.932101967858	0.471484	0.229238	2.05674	0.0397113	0.321581	chr11	8993136	9011191	-	NA	Hus1
ENSMUSG00000043384.15	206.948318581123	0.437223	0.212585	2.0567	0.0397153	0.321581	chrX	135742732	135803474	+	NA	Gprasp1
ENSMUSG00000020260.9	319.186514824754	-0.472033	0.229595	-2.05594	0.0397886	0.321872	chr10	77259217	77269575	+	NA	Pofut2
ENSMUSG00000025858.12	285.716103563426	-0.465043	0.226261	-2.05534	0.0398463	0.322035	chr5	139252323	139270051	+	NA	Get4
ENSMUSG00000027882.18	351.674045490176	-0.401938	0.195673	-2.05413	0.0399631	0.322504	chr3	108793175	108840526	-	NA	Stxbp3
ENSMUSG00000031358.17	348.540760934819	0.394969	0.192296	2.05396	0.0399796	0.322504	chrX	168654116	168673898	-	NA	Msl3
ENSMUSG00000030471.17	227.054797209664	0.584307	0.28468	2.05251	0.0401206	0.323338	chr7	48789002	48827440	+	NA	Zdhhc13
ENSMUSG00000032508.8	972.529990414267	-0.396643	0.19334	-2.05153	0.0402151	0.323796	chr9	119335933	119341411	-	NA	Myd88
ENSMUSG00000020922.11	497.760254363698	0.290943	0.141888	2.05052	0.0403138	0.324286	chr11	102162496	102185296	-	NA	Lsm12
ENSMUSG00000020362.13	1031.56815433644	0.44619	0.217696	2.0496	0.0404032	0.324701	chr11	49671502	49712723	-	NA	Cnot6
ENSMUSG00000033790.11	236.171626653056	0.418989	0.204522	2.04862	0.040499	0.325166	chr7	55794153	55831677	+	NA	Tubgcp5
ENSMUSG00000013698.12	271.763984944079	0.469789	0.229411	2.0478	0.0405795	0.325471	chr1	172196727	172206804	-	NA	Pea15a
ENSMUSG00000029465.14	1732.88371195834	-0.206682	0.100946	-2.04746	0.0406128	0.325471	chr5	122391877	122414184	+	NA	Arpc3
ENSMUSG00000068747.14	3552.88702947604	-0.446354	0.21806	-2.04693	0.0406646	0.325582	chr3	108284081	108361511	+	NA	Sort1
ENSMUSG00000030314.16	1471.77791473715	-0.302689	0.147919	-2.04632	0.0407252	0.325764	chr6	114643096	114860614	+	NA	Atg7
ENSMUSG00000009633.3	818.659209715146	-0.740807	0.362164	-2.0455	0.0408057	0.325902	chr1	193272160	193273217	-	NA	G0s2
ENSMUSG00000034826.14	297.680809898428	0.343588	0.167984	2.04537	0.0408185	0.325902	chr5	92415539	92435219	-	NA	Nup54
ENSMUSG00000038564.11	196.928850027157	0.422315	0.206729	2.04284	0.0410681	0.32668	chr5	31253276	31291116	-	NA	Ift172
ENSMUSG00000039682.12	151.412419855244	-0.49622	0.242853	-2.0433	0.041023	0.32668	chr5	45493373	45512691	+	NA	Lap3
ENSMUSG00000024143.15	260.795317126259	0.401552	0.196536	2.04314	0.0410383	0.32668	chr17	86963081	87000069	+	NA	Rhoq
ENSMUSG00000108414.1	224.84544274801	0.434023	0.212429	2.04314	0.0410386	0.32668	chr19	8723474	8726443	+	NA	Snhg1
ENSMUSG00000061950.17	1349.42657458844	-0.213341	0.104515	-2.04126	0.041225	0.327624	chr17	65782572	65841926	+	NA	Ppp4r1
ENSMUSG00000037341.14	247.093262608584	0.443658	0.217632	2.03857	0.0414927	0.329447	chrX	20105753	20291807	-	NA	Slc9a7
ENSMUSG00000030533.16	608.407907641576	-0.358028	0.175721	-2.03748	0.041602	0.329705	chr7	80325291	80347993	-	NA	Unc45a
ENSMUSG00000021595.18	512.529575527504	0.300492	0.147456	2.03785	0.0415654	0.329705	chr13	69533745	69635780	+	NA	Nsun2
ENSMUSG00000026615.14	974.091176451148	0.231099	0.113591	2.03448	0.041903	0.329915	chr1	185363043	185428360	+	NA	Eprs
ENSMUSG00000029254.16	494.090196304265	0.416742	0.204872	2.03415	0.041936	0.329915	chr5	86071745	86106125	+	NA	Stap1
ENSMUSG00000059851.15	667.045689856215	-0.421943	0.207264	-2.03577	0.0417731	0.329915	chr7	4740114	4747514	+	NA	Kmt5c
ENSMUSG00000015023.7	331.835713692438	0.289777	0.142308	2.03626	0.0417239	0.329915	chr8	110974995	110997800	-	NA	Ddx19a
ENSMUSG00000020108.4	318.179724577415	-1.1997	0.589047	-2.03668	0.0416825	0.329915	chr10	59949668	59951834	-	NA	Ddit4
ENSMUSG00000020612.16	3651.56448638042	-0.309421	0.152056	-2.03491	0.04186	0.329915	chr11	109649404	109669656	+	NA	Prkar1a
ENSMUSG00000069267.2	360.458437679371	0.610817	0.30015	2.03504	0.0418467	0.329915	chr13	23752266	23752886	+	NA	Hist1h3b
ENSMUSG00000074811.3	186.87845810037	-0.638609	0.313712	-2.03566	0.0417847	0.329915	chr19	46003507	46006173	+	NA	Hps6
ENSMUSG00000024528.8	124.450525232386	0.484229	0.238155	2.03325	0.0420273	0.33033	chr18	52465692	52491931	+	NA	Srfbp1
ENSMUSG00000031877.9	162.869370435812	0.526703	0.259173	2.03224	0.042129	0.330827	chr8	104961717	104969537	+	NA	Ces2g
ENSMUSG00000039630.10	5150.60463973558	0.206143	0.101565	2.02968	0.0423893	0.332566	chr1	178321107	178337797	-	NA	Hnrnpu
ENSMUSG00000037523.13	177.322722332884	0.51355	0.25313	2.0288	0.042479	0.332568	chr2	131234062	131248025	+	NA	Mavs
ENSMUSG00000030162.14	227.866772903803	-0.786363	0.387558	-2.02902	0.0424562	0.332568	chr6	129485243	129507165	-	NA	Olr1
ENSMUSG00000001444.2	486.101134337268	-0.836571	0.412402	-2.02853	0.0425058	0.332568	chr11	97098070	97115331	-	NA	Tbx21
ENSMUSG00000109206.1	200.882217444926	-0.750811	0.370306	-2.02754	0.0426071	0.333057	chr7	121039137	121043552	+	NA	Gm45137
ENSMUSG00000048924.14	666.260222088483	-0.404106	0.199386	-2.02675	0.042688	0.333386	chr13	100669716	100697240	+	NA	Ccdc125
ENSMUSG00000023707.13	143.974209384832	0.546945	0.270132	2.02473	0.0428949	0.334456	chr5	124112296	124115483	+	NA	Ogfod2
ENSMUSG00000029910.14	442.182168849149	0.352183	0.173947	2.02465	0.042903	0.334456	chr6	66535389	66547220	+	NA	Mad2l1
ENSMUSG00000027427.13	249.100148207476	-0.354373	0.175132	-2.02346	0.0430256	0.334804	chr2	144527717	144541995	+	NA	Polr3f
ENSMUSG00000034083.16	332.437848771446	0.312647	0.154494	2.02369	0.0430023	0.334804	chr6	91878052	91899843	+	NA	Ccdc174
ENSMUSG00000040723.14	4221.39965498357	-0.218109	0.107886	-2.02166	0.0432112	0.335113	chr1	165646515	165709757	-	NA	Rcsd1
ENSMUSG00000026516.8	502.436120934806	0.3047	0.150725	2.02156	0.0432215	0.335113	chr1	181087137	181144204	-	NA	Nvl
ENSMUSG00000035236.17	242.828693410574	0.476514	0.235662	2.02202	0.0431742	0.335113	chr2	39066213	39190734	-	NA	Scai
ENSMUSG00000071415.6	2307.19465407008	0.353369	0.174755	2.02209	0.0431673	0.335113	chr11	97777526	97782437	-	NA	Rpl23
ENSMUSG00000054770.16	213.217822428674	0.522745	0.258836	2.0196	0.0434248	0.335385	chr1	57955100	58018956	-	NA	Kctd18
ENSMUSG00000004709.14	569.206538785844	-0.613292	0.304056	-2.01704	0.0436918	0.335385	chr1	171559192	171609746	+	NA	Cd244a
ENSMUSG00000057738.14	4218.15935727768	-0.22557	0.111851	-2.01671	0.0437255	0.335385	chr2	29965559	30031451	+	NA	Sptan1
ENSMUSG00000047459.14	301.237589928968	0.489844	0.242842	2.01713	0.0436818	0.335385	chr2	155236532	155250277	+	NA	Dynlrb1
ENSMUSG00000030161.8	191.273600087683	-0.451449	0.223611	-2.01891	0.043497	0.335385	chr6	129533159	129542346	+	NA	Gabarapl1
ENSMUSG00000109429.1	760.76710652056	-0.462642	0.229168	-2.01879	0.0435095	0.335385	chr7	90132491	90137629	+	NA	Gm45223
ENSMUSG00000020205.8	305.251600192447	-0.569847	0.282529	-2.01695	0.0437002	0.335385	chr10	111506285	111508645	+	NA	Phlda1
ENSMUSG00000015970.19	263.688453355352	-0.591318	0.292991	-2.01821	0.0435694	0.335385	chr14	30009022	30040527	+	NA	Chdh
ENSMUSG00000050335.17	3571.85369239817	-0.311436	0.154195	-2.01976	0.0434088	0.335385	chr14	47367750	47386160	+	NA	Lgals3
ENSMUSG00000043311.7	227.556450908071	-0.615903	0.304871	-2.02021	0.0433616	0.335385	chr17	35126372	35128855	+	NA	D17H6S53E
ENSMUSG00000067212.8	2481.91332077964	-0.380077	0.188142	-2.02015	0.0433674	0.335385	chr17	36029772	36032855	-	NA	H2-T23
ENSMUSG00000045664.5	132.017076380763	0.740424	0.366867	2.01824	0.0435668	0.335385	chr19	5915635	5924816	-	NA	Cdc42ep2
ENSMUSG00000026596.13	580.49453271053	0.268159	0.133102	2.0147	0.0439362	0.3367	chr1	156558785	156649568	+	NA	Abl2
ENSMUSG00000029106.14	3103.42699371427	0.167854	0.0833998	2.01264	0.0441527	0.337155	chr5	34573663	34632308	+	NA	Add1
ENSMUSG00000038456.9	149.833692123226	-0.703793	0.349547	-2.01344	0.0440682	0.337155	chr6	39462377	39557867	-	NA	Dennd2a
ENSMUSG00000018736.14	1297.71499893377	-0.340264	0.169006	-2.01333	0.0440797	0.337155	chr11	68821433	68871858	-	NA	Ndel1
ENSMUSG00000022338.8	157.681866113317	0.475542	0.236259	2.0128	0.0441358	0.337155	chr15	44428041	44438256	+	NA	Eny2
ENSMUSG00000004270.13	286.983187419654	0.415739	0.206656	2.01175	0.0442467	0.337573	chr6	124663026	124704418	+	NA	Lpcat3
ENSMUSG00000029416.17	787.859282290794	0.25721	0.12796	2.01008	0.0444227	0.338615	chr5	127595663	127632897	-	NA	Slc15a4
ENSMUSG00000044734.16	2494.19999975303	-0.552236	0.275098	-2.00742	0.0447051	0.340465	chr13	32842091	32851185	-	NA	Serpinb1a
ENSMUSG00000006304.14	6005.60522423418	-0.167501	0.0834888	-2.00627	0.0448272	0.340666	chr1	74236083	74268209	+	NA	Arpc2
ENSMUSG00000028757.4	879.971897500946	-0.35176	0.175349	-2.00605	0.0448506	0.340666	chr4	138304729	138312628	+	NA	Ddost
ENSMUSG00000031706.7	545.307405657397	-0.348106	0.173512	-2.00623	0.0448318	0.340666	chr8	84066833	84096992	+	NA	Rfx1
ENSMUSG00000038848.14	732.944578913209	-0.225768	0.112667	-2.00385	0.0450861	0.340685	chr2	180904376	180920949	-	NA	Ythdf1
ENSMUSG00000000600.15	641.636942195513	0.368537	0.183867	2.00437	0.0450307	0.340685	chr5	3803183	3845564	+	NA	Krit1
ENSMUSG00000032812.18	3916.67046494692	-0.283619	0.141505	-2.0043	0.0450377	0.340685	chr7	101348066	101412586	+	NA	Arap1
ENSMUSG00000032115.14	1514.93296673278	-0.415662	0.207489	-2.00329	0.0451457	0.340685	chr9	44379489	44392369	+	NA	Hyou1
ENSMUSG00000035382.9	840.191753894826	-0.29856	0.148959	-2.00431	0.0450366	0.340685	chr9	45906496	45929726	+	NA	Pcsk7
ENSMUSG00000019726.12	9343.54965896987	-0.395938	0.197666	-2.00306	0.0451706	0.340685	chr13	13590396	13778803	+	NA	Lyst
ENSMUSG00000021910.15	2713.2146069211	-0.246063	0.12282	-2.00344	0.0451306	0.340685	chr14	31170929	31216946	-	NA	Nisch
ENSMUSG00000071533.11	480.490199441393	0.374514	0.186802	2.00487	0.0449772	0.340685	chr16	56007244	56029739	-	NA	Pcnp
ENSMUSG00000102644.5	273.028378768162	-0.377561	0.188577	-2.00215	0.0452685	0.341123	chr5	91962388	91972066	+	NA	Thap6
ENSMUSG00000074238.6	230.084263728696	0.493963	0.246907	2.0006	0.0454355	0.341782	chr3	127807006	127837523	-	NA	Ap1ar
ENSMUSG00000021124.13	341.834296058092	-0.351974	0.175923	-2.00073	0.0454219	0.341782	chr12	79156016	79172667	-	NA	Vti1b
ENSMUSG00000030879.10	205.778974474021	-0.543107	0.271574	-1.99985	0.0455161	0.341789	chr7	105803205	105811099	-	NA	Mrpl17
ENSMUSG00000025612.5	1761.90356242499	-0.269335	0.134676	-1.99987	0.0455144	0.341789	chr16	87698944	87733346	+	NA	Bach1
ENSMUSG00000055296.14	590.8919192272	0.325106	0.162653	1.99877	0.0456337	0.341949	chr4	56866922	56947437	-	NA	Tmem245
ENSMUSG00000019055.15	288.662151345511	-0.452939	0.226675	-1.99818	0.0456967	0.341949	chr4	147909752	147936767	-	NA	Plod1
ENSMUSG00000037070.10	240.341745193472	0.420414	0.210288	1.99923	0.0455835	0.341949	chr8	78505268	78508898	-	NA	Rbmxl1
ENSMUSG00000058799.16	988.892491427878	0.239949	0.120068	1.99844	0.0456691	0.341949	chr10	111473222	111498150	+	NA	Nap1l1
ENSMUSG00000056228.10	226.167360003341	-0.357647	0.17907	-1.99725	0.0457982	0.342409	chr8	11513976	11550783	-	NA	Cars2
ENSMUSG00000041997.16	819.724512203419	0.382992	0.191809	1.99674	0.0458535	0.342524	chr2	70712406	70825728	-	NA	Tlk1
ENSMUSG00000029994.17	139.569754062339	-0.549434	0.275311	-1.99568	0.0459685	0.342911	chr6	86736839	86793584	-	NA	Anxa4
ENSMUSG00000037846.18	133.626963190121	-0.562724	0.281992	-1.99553	0.0459851	0.342911	chr10	67979569	68059740	+	NA	Rtkn2
ENSMUSG00000048911.15	157.886477511876	-0.667273	0.334627	-1.99408	0.046143	0.343313	chr2	131298063	131352892	-	NA	Rnf24
ENSMUSG00000028096.13	134.490450695045	0.504961	0.253292	1.99359	0.0461967	0.343313	chr3	96868280	96905346	-	NA	Gpr89
ENSMUSG00000052087.14	1378.1590115514	-0.439833	0.220626	-1.99357	0.0461991	0.343313	chr13	55369731	55384687	+	NA	Rgs14
ENSMUSG00000040997.13	151.363610152085	0.448958	0.225172	1.99385	0.0461688	0.343313	chr14	54254187	54270637	+	NA	Abhd4
ENSMUSG00000000194.13	881.381659142844	0.313518	0.157295	1.99318	0.0462418	0.343333	chr2	31152315	31218775	+	NA	Gpr107
ENSMUSG00000038943.16	959.014023443877	0.340092	0.170743	1.99184	0.0463888	0.344127	chr7	80294449	80316259	+	NA	Prc1
ENSMUSG00000060681.15	244.947707036031	-0.411968	0.207058	-1.98963	0.0466319	0.345632	chrX	56609756	56664230	+	NA	Slc9a6
ENSMUSG00000027677.17	578.947778401577	0.296336	0.149028	1.98846	0.0467607	0.345687	chr3	33799831	33814860	+	NA	Ttc14
ENSMUSG00000062604.11	1522.39953666058	-0.344623	0.173375	-1.98774	0.0468407	0.345687	chr5	23503263	23684617	-	NA	Srpk2
ENSMUSG00000104369.1	163.317885174261	0.496853	0.249815	1.98889	0.0467139	0.345687	chr5	136529595	136536477	-	NA	Gm38082
ENSMUSG00000025794.9	1963.25185393897	0.341948	0.172019	1.98786	0.0468273	0.345687	chr9	120571443	120574654	+	NA	Rpl14
ENSMUSG00000024969.15	2466.01923168601	-0.299204	0.150494	-1.98815	0.0467951	0.345687	chr19	7275395	7341860	-	NA	Mark2
ENSMUSG00000033721.16	971.227407952931	-0.34409	0.173267	-1.9859	0.0470449	0.346895	chr3	109340652	109685698	+	NA	Vav3
ENSMUSG00000059325.14	352.239209164435	-0.45623	0.229887	-1.98458	0.0471908	0.347673	chr5	77086987	77115121	-	NA	Hopx
ENSMUSG00000026926.14	573.537892732509	0.204312	0.103036	1.98291	0.0473771	0.34848	chr2	26389338	26397122	+	NA	Pmpca
ENSMUSG00000013736.16	292.078441378353	0.323818	0.163308	1.98287	0.0473816	0.34848	chr6	106769119	106782474	+	NA	Trnt1
ENSMUSG00000046062.5	4437.57616470311	-0.253766	0.128189	-1.97962	0.0477467	0.348678	chr1	133131142	133139783	+	NA	Ppp1r15b
ENSMUSG00000015846.15	452.266050277074	-0.372784	0.188237	-1.9804	0.0476585	0.348678	chr2	27676439	27762957	+	NA	Rxra
ENSMUSG00000026761.12	318.963581850951	0.50224	0.254373	1.97443	0.048333	0.348678	chr2	48902823	48950277	-	NA	Orc4
ENSMUSG00000016256.10	1356.00974888049	-0.383198	0.194178	-1.97344	0.0484458	0.348678	chr2	174427492	174439039	-	NA	Ctsz
ENSMUSG00000027562.12	1322.47697605645	0.509135	0.257986	1.9735	0.0484391	0.348678	chr3	14886272	14900770	+	NA	Car2
ENSMUSG00000040455.17	382.409148448223	0.360458	0.181857	1.9821	0.0474678	0.348678	chr4	21767155	21837872	+	NA	Usp45
ENSMUSG00000028413.13	1716.06348690293	-0.221035	0.111631	-1.98005	0.047698	0.348678	chr4	40804601	40854005	-	NA	B4galt1
ENSMUSG00000028476.13	207.125471798544	-0.95239	0.481272	-1.9789	0.047827	0.348678	chr4	43875529	43944806	+	NA	Reck
ENSMUSG00000028937.14	377.586085055725	-0.426567	0.215529	-1.97917	0.0477971	0.348678	chr4	152178133	152271855	+	NA	Acot7
ENSMUSG00000029056.13	310.560261588829	0.275098	0.139187	1.97646	0.0481026	0.348678	chr4	154964122	154980938	+	NA	Pank4
ENSMUSG00000041954.18	120.987796978473	-0.876182	0.442452	-1.98029	0.0476714	0.348678	chr4	156026163	156028895	+	NA	Tnfrsf18
ENSMUSG00000029397.15	686.897179843286	0.31551	0.159773	1.97473	0.0482986	0.348678	chr5	91948903	91963068	-	NA	Rchy1
ENSMUSG00000042213.17	307.660074980649	-0.529768	0.268437	-1.97353	0.0484351	0.348678	chr6	116264221	116330302	+	NA	Zfand4
ENSMUSG00000060279.14	739.019096438573	0.314148	0.15897	1.97615	0.048138	0.348678	chr7	44900372	44929496	-	NA	Ap2a1
ENSMUSG00000006519.11	5284.28876279361	-0.493875	0.250235	-1.97364	0.0484226	0.348678	chr8	122424775	122432930	-	NA	Cyba
ENSMUSG00000043587.15	617.362934560777	-0.513301	0.260096	-1.9735	0.0484381	0.348678	chr9	96823335	96892669	-	NA	Pxylp1
ENSMUSG00000087177.7	145.235441375271	0.397048	0.200814	1.9772	0.0480195	0.348678	chr10	39621411	39732007	-	NA	E130307A14Rik
ENSMUSG00000001891.16	803.757706602476	-0.305962	0.15471	-1.97764	0.0479694	0.348678	chr11	21321137	21371201	-	NA	Ugp2
ENSMUSG00000020736.12	306.393882442873	-0.429809	0.217853	-1.97293	0.0485035	0.348678	chr11	115490419	115491862	-	NA	Nt5c
ENSMUSG00000021477.9	422.508421066227	-0.421995	0.213605	-1.97559	0.0482015	0.348678	chr13	64359336	64370890	-	NA	Ctsl
ENSMUSG00000067995.4	144.937736478265	-0.445213	0.225615	-1.97333	0.0484576	0.348678	chr14	75896936	76010865	-	NA	Gtf2f2
ENSMUSG00000022516.10	258.468195613643	-0.378441	0.19172	-1.97392	0.0483906	0.348678	chr16	4938760	4941032	+	NA	Nudt16l1
ENSMUSG00000024098.6	144.295732609245	0.478065	0.241564	1.97904	0.0478115	0.348678	chr17	65921971	65951226	-	NA	Twsg1
ENSMUSG00000024477.4	419.454643811484	0.350042	0.177166	1.97579	0.0481782	0.348678	chr18	46235350	46280993	-	NA	Pggt1b
ENSMUSG00000092274.3	6531.03035853262	-0.36075	0.182076	-1.98132	0.0475555	0.348678	chr19	5824707	5845478	-	NA	Neat1
ENSMUSG00000048120.16	1060.67037970153	-0.317658	0.160838	-1.97502	0.048266	0.348678	chr19	40612365	40741602	+	NA	Entpd1
ENSMUSG00000024978.11	184.977209195703	0.481785	0.2442	1.97291	0.0485053	0.348678	chr19	55067267	55127238	-	NA	Gpam
ENSMUSG00000074733.14	198.307235495013	0.608649	0.30857	1.97249	0.0485542	0.348737	chr19	61053839	61140840	-	NA	Zfp950
ENSMUSG00000032030.16	303.49278804073	0.369217	0.187381	1.97041	0.0487916	0.350149	chr9	53614581	53670014	-	NA	Cul5
ENSMUSG00000021703.9	695.624415267705	0.373631	0.189817	1.96837	0.0490252	0.351238	chr13	92611090	92711947	+	NA	Serinc5
ENSMUSG00000021687.14	305.827431169596	-0.559201	0.284058	-1.96862	0.0489971	0.351238	chr13	94201309	94285857	-	NA	Scamp1
ENSMUSG00000024896.9	183.775070229788	0.42514	0.216191	1.9665	0.0492408	0.352489	chr19	32485768	32515364	+	NA	Minpp1
ENSMUSG00000036580.15	117.757167756283	0.481509	0.245089	1.96463	0.0494575	0.35306	chr3	55112107	55137322	+	NA	Spg20
ENSMUSG00000036246.14	2992.95949967577	-0.308012	0.156797	-1.9644	0.0494842	0.35306	chr8	69808678	69821870	+	NA	Gmip
ENSMUSG00000032497.18	1102.46749819457	-0.311403	0.158464	-1.96514	0.0493982	0.35306	chr9	111117591	111225668	+	NA	Lrrfip2
ENSMUSG00000035847.15	379.321701141345	0.460165	0.234253	1.96439	0.0494851	0.35306	chrX	70343068	70365084	-	NA	Ids
ENSMUSG00000031578.5	187.812562200413	0.401259	0.204327	1.96381	0.049552	0.353123	chr8	31159462	31168764	-	NA	Mak16
ENSMUSG00000037236.16	983.47706662342	0.19704	0.100346	1.9636	0.0495763	0.353123	chr18	35562137	35593835	+	NA	Matr3
ENSMUSG00000041827.15	207.449021006957	-0.577186	0.294024	-1.96305	0.04964	0.353284	chr5	114923239	114937915	+	NA	Oasl1
ENSMUSG00000026283.13	483.877416714906	-0.335126	0.170865	-1.96135	0.0498383	0.354401	chr1	93803964	93822101	+	NA	Ing5
ENSMUSG00000024847.15	1031.74657726717	-0.317907	0.162116	-1.96099	0.0498804	0.354407	chr19	4114445	4125858	-	NA	Aip
ENSMUSG00000054582.4	124.150753284939	-1.07933	0.550776	-1.95966	0.050036	0.355218	chr2	164025449	164050538	+	NA	Pabpc1l
ENSMUSG00000036718.17	141.831992508677	0.486214	0.248233	1.9587	0.0501476	0.355529	chr5	139706695	139736336	-	NA	Micall2
ENSMUSG00000019907.10	4463.60109042705	-0.234773	0.119882	-1.95837	0.0501864	0.355529	chr10	108162192	108284475	+	NA	Ppp1r12a
ENSMUSG00000046434.16	2181.66739842411	0.210964	0.107732	1.95822	0.050204	0.355529	chr15	103240431	103246692	+	NA	Hnrnpa1
ENSMUSG00000031145.15	313.848166993903	-0.489317	0.25	-1.95727	0.0503153	0.356023	chrX	7657259	7668186	+	NA	Prickle3
ENSMUSG00000003644.17	3452.98594646749	-0.335332	0.171605	-1.95409	0.0506903	0.357832	chr4	133847289	133887797	-	NA	Rps6ka1
ENSMUSG00000028756.12	950.847364302907	-0.390786	0.199926	-1.95465	0.050624	0.357832	chr4	138313408	138326307	-	NA	Pink1
ENSMUSG00000021932.13	221.761693926261	0.362775	0.185653	1.95404	0.0506959	0.357832	chr14	62292588	62372992	+	NA	Rnaseh2b
ENSMUSG00000073423.10	182.947347661954	-0.413883	0.21191	-1.9531	0.0508072	0.358322	chr17	33629089	33631779	+	NA	Zfp414
ENSMUSG00000026466.16	1739.59052976342	-0.187719	0.0962274	-1.95079	0.0510826	0.35913	chr1	156004598	156036480	-	NA	Tor1aip1
ENSMUSG00000028826.14	300.989882348537	0.322368	0.165243	1.95087	0.0510723	0.35913	chr4	134802758	134853345	-	NA	Maco1
ENSMUSG00000049686.14	596.255865737339	-0.420981	0.215807	-1.95073	0.051089	0.35913	chr5	123015073	123030456	+	NA	Orai1
ENSMUSG00000042271.13	159.607906798726	-0.672679	0.344821	-1.95081	0.05108	0.35913	chrX	142226769	142239692	+	NA	Nxt2
ENSMUSG00000005362.14	487.242364071605	0.33086	0.169685	1.94984	0.0511947	0.359578	chr6	106780200	106800077	-	NA	Crbn
ENSMUSG00000021774.13	245.855406418483	0.387104	0.19857	1.94946	0.0512403	0.359604	chr14	18282721	18331859	-	NA	Ube2e1
ENSMUSG00000035530.13	4240.43206996516	-0.212466	0.10907	-1.94798	0.0514169	0.360548	chr11	100319884	100322096	+	NA	Eif1
ENSMUSG00000031834.15	260.093420023931	0.448396	0.230251	1.94743	0.0514838	0.360723	chr8	70768175	70776713	-	NA	Pik3r2
ENSMUSG00000043483.4	188.388055758796	0.558664	0.287019	1.94644	0.0516022	0.361258	chr12	96922422	96923058	-	NA	Gm6863
ENSMUSG00000052949.14	207.964195335683	0.368216	0.189243	1.94573	0.0516877	0.361436	chr11	116336352	116413032	-	NA	Rnf157
ENSMUSG00000009585.18	1358.93986010954	0.257808	0.132514	1.94552	0.0517119	0.361436	chr15	79891658	79915906	+	NA	Apobec3
ENSMUSG00000027634.14	266.857912743394	0.33509	0.172312	1.94467	0.0518148	0.361455	chr2	156927344	156992056	-	NA	Ndrg3
ENSMUSG00000029009.17	315.21393854977	-0.437648	0.225116	-1.9441	0.0518831	0.361455	chr4	148039076	148059551	+	NA	Mthfr
ENSMUSG00000064030.15	285.840692934464	-0.423064	0.217596	-1.94427	0.0518634	0.361455	chr10	128747888	128766564	+	NA	Pym1
ENSMUSG00000009090.17	978.399122811998	0.304543	0.156647	1.94413	0.0518795	0.361455	chr11	4986823	5042791	+	NA	Ap1b1
ENSMUSG00000029649.10	484.985165371642	0.266192	0.137089	1.94175	0.0521675	0.36226	chr5	147860460	147876456	+	NA	Pomp
ENSMUSG00000034801.13	1103.80226845257	-0.373143	0.192165	-1.94179	0.0521627	0.36226	chr12	69583761	69681852	-	NA	Sos2
ENSMUSG00000032849.14	896.384219463927	-0.253018	0.130267	-1.9423	0.0521013	0.36226	chr14	118482691	118706219	-	NA	Abcc4
ENSMUSG00000024213.14	436.351823309085	-0.442253	0.227737	-1.94194	0.0521438	0.36226	chr17	27579381	27623495	-	NA	Nudt3
ENSMUSG00000026655.15	4337.06800768095	-0.173311	0.08929	-1.94099	0.0522598	0.362591	chr2	3570487	3782142	+	NA	Fam107b
ENSMUSG00000020459.14	182.740474506197	0.462384	0.238261	1.94066	0.0522996	0.362591	chr11	29526407	29545279	+	NA	Mtif2
ENSMUSG00000033530.8	943.546039157501	-0.319404	0.164793	-1.93821	0.0525974	0.364361	chr12	100300769	100520826	-	NA	Ttc7b
ENSMUSG00000061119.7	635.594515690158	0.326622	0.168549	1.93785	0.0526412	0.36437	chr7	92874469	92934583	+	NA	Prcp
ENSMUSG00000005899.14	245.855972003275	0.433527	0.224071	1.93478	0.0530173	0.366678	chr16	17619353	17644828	+	NA	Smpd4
ENSMUSG00000020358.17	1797.07209007755	0.221292	0.114488	1.93289	0.0532496	0.367988	chr11	51600099	51606847	-	NA	Hnrnpab
ENSMUSG00000079164.8	176.319345859634	-0.860748	0.445958	-1.93011	0.0535934	0.368584	chr1	182954787	182976044	+	NA	Tlr5
ENSMUSG00000029148.15	1354.58647986519	-0.263876	0.136617	-1.9315	0.0534216	0.368584	chr5	31240863	31251566	+	NA	Nrbp1
ENSMUSG00000002602.16	311.967309241546	-0.606343	0.314141	-1.93016	0.0535871	0.368584	chr7	25757272	25788705	-	NA	Axl
ENSMUSG00000049764.8	158.169176169389	0.464079	0.240328	1.93102	0.0534801	0.368584	chr10	76032649	76043234	+	NA	Zfp280b
ENSMUSG00000032763.11	196.314588922717	-0.437456	0.226588	-1.93062	0.0535304	0.368584	chr10	78574345	78584502	+	NA	Ilvbl
ENSMUSG00000020823.16	1405.68468413346	-0.278653	0.14434	-1.93053	0.0535408	0.368584	chr11	117115167	117159268	+	NA	Sec14l1
ENSMUSG00000079477.9	2968.25475877835	-0.172762	0.0895628	-1.92894	0.0537377	0.36928	chr6	87999105	88045270	-	NA	Rab7
ENSMUSG00000022956.11	216.351873057671	0.414675	0.215124	1.92761	0.0539033	0.370121	chr16	91925213	91931687	-	NA	Atp5o
ENSMUSG00000037138.18	464.451210992913	0.41749	0.216645	1.92706	0.0539716	0.370294	chr1	38177325	38664955	-	NA	Aff3
ENSMUSG00000102752.1	276.946197149626	-0.556729	0.289168	-1.92528	0.0541942	0.370341	chr1	170298198	170306332	-	NA	Gm7694
ENSMUSG00000002428.12	579.367631845375	-0.291855	0.151581	-1.9254	0.0541787	0.370341	chr3	20057810	20118490	+	NA	Hltf
ENSMUSG00000003810.12	534.683857761442	0.266416	0.138337	1.92585	0.0541235	0.370341	chr4	116306761	116464183	-	NA	Mast2
ENSMUSG00000029730.16	1331.4989049879	0.282528	0.146693	1.92599	0.0541061	0.370341	chr5	138164582	138172422	-	NA	Mcm7
ENSMUSG00000025139.14	978.826344646495	-0.272783	0.141684	-1.92529	0.0541926	0.370341	chr7	141874812	141918507	-	NA	Tollip
ENSMUSG00000042410.16	1911.58761801643	-0.244261	0.127022	-1.92299	0.0544815	0.372009	chr2	75832176	75931350	+	NA	Agps
ENSMUSG00000052997.15	738.718577128706	0.216255	0.112584	1.92084	0.0547516	0.373556	chr7	34140687	34169599	-	NA	Uba2
ENSMUSG00000026554.15	1135.60681764326	0.180737	0.0942122	1.9184	0.0550602	0.374471	chr1	172148083	172197005	+	NA	Dcaf8
ENSMUSG00000005540.10	186.671069862286	0.579162	0.301848	1.91872	0.05502	0.374471	chr8	3681736	3694175	-	NA	Fcer2a
ENSMUSG00000000959.7	359.524412390109	0.325843	0.169832	1.91862	0.0550322	0.374471	chr14	54360833	54369673	+	NA	Oxa1l
ENSMUSG00000055782.9	1197.09316557745	-0.312235	0.162706	-1.91902	0.0549819	0.374471	chr15	91145870	91191799	-	NA	Abcd2
ENSMUSG00000019699.16	496.408244807296	0.28716	0.149772	1.91732	0.0551979	0.374781	chr1	177020072	177258203	-	NA	Akt3
ENSMUSG00000027810.14	350.626535143531	0.382272	0.199417	1.91695	0.0552438	0.374781	chr3	58525820	58557501	+	NA	Eif2a
ENSMUSG00000040738.10	462.804727492204	0.287682	0.150122	1.91632	0.0553242	0.374781	chr4	11199157	11254258	-	NA	Ints8
ENSMUSG00000057278.8	288.88181540866	0.435773	0.227377	1.91653	0.0552982	0.374781	chr6	86371303	86379328	+	NA	Snrpg
ENSMUSG00000033170.14	635.653242288614	-0.78983	0.412124	-1.91649	0.0553033	0.374781	chr15	78775137	78803042	-	NA	Card10
ENSMUSG00000021215.15	268.574946363129	0.398261	0.207992	1.91479	0.0555187	0.375802	chr13	3882017	3918220	-	NA	Net1
ENSMUSG00000024673.9	380.409595435192	0.537149	0.280695	1.91364	0.0556662	0.376503	chr19	11249674	11266241	-	NA	Ms4a1
ENSMUSG00000004996.9	128.759078518398	0.474043	0.247857	1.91256	0.0558038	0.377137	chr8	84249905	84257326	-	NA	Mri1
ENSMUSG00000022313.10	134.072545974643	0.560635	0.293227	1.91195	0.0558826	0.377372	chr15	51877428	51884614	+	NA	Utp23
ENSMUSG00000039671.18	1306.6317585232	0.246305	0.128896	1.91089	0.0560193	0.377788	chr2	165784151	165899016	-	NA	Zmynd8
ENSMUSG00000022126.6	337.358159319393	-1.37282	0.718459	-1.91079	0.0560321	0.377788	chr14	103046976	103056573	+	NA	Acod1
ENSMUSG00000053541.3	1179.18363579264	0.38732	0.202781	1.91004	0.0561281	0.378138	chr7	106417847	106424469	-	NA	Gm4759
ENSMUSG00000029802.13	150.752004658859	0.549702	0.287963	1.90894	0.0562705	0.378503	chr6	58584522	58695676	+	NA	Abcg2
ENSMUSG00000037486.18	1272.44064016342	0.247567	0.129677	1.90911	0.0562482	0.378503	chr12	3426856	3506852	+	NA	Asxl2
ENSMUSG00000009687.14	2636.94782534503	-0.270596	0.14179	-1.90843	0.0563363	0.378649	chr7	31032721	31042481	-	NA	Fxyd5
ENSMUSG00000003363.15	312.758447367334	0.38799	0.203565	1.90598	0.0566531	0.38048	chr7	27531999	27553218	-	NA	Pld3
ENSMUSG00000025521.15	123.029261868904	0.480422	0.252202	1.90491	0.0567917	0.380815	chr8	64947184	64969033	+	NA	Tmem192
ENSMUSG00000020717.19	497.064501145731	0.299878	0.157423	1.90492	0.0567907	0.380815	chr11	106654216	106750628	-	NA	Pecam1
ENSMUSG00000037353.9	172.51199555284	0.412301	0.216536	1.90408	0.0569002	0.381245	chr15	100469022	100479164	+	NA	Letmd1
ENSMUSG00000057337.13	597.899500658331	0.366187	0.192427	1.90299	0.0570418	0.381895	chr10	60181531	60219260	-	NA	Chst3
ENSMUSG00000033307.7	155.884996523117	0.55514	0.291781	1.90259	0.0570938	0.381946	chr10	75859352	75860240	-	NA	Mif
ENSMUSG00000039703.15	833.245894935852	0.232894	0.122459	1.9018	0.057197	0.38204	chr11	120380369	120437708	-	NA	Nploc4
ENSMUSG00000024014.8	3847.18588231096	-0.272996	0.143521	-1.90213	0.0571548	0.38204	chr17	29490752	29496112	+	NA	Pim1
ENSMUSG00000025925.14	262.315793967271	0.354794	0.186898	1.89833	0.0576533	0.382491	chr1	15805645	15844052	+	NA	Terf1
ENSMUSG00000043671.14	204.232621918347	-0.455904	0.239886	-1.90051	0.0573666	0.382491	chr7	35685164	35754454	-	NA	Dpy19l3
ENSMUSG00000055116.8	190.457792833681	0.486624	0.256343	1.89833	0.0576525	0.382491	chr7	113207464	113314126	+	NA	Arntl
ENSMUSG00000074063.10	502.809327402517	-0.688143	0.362518	-1.89823	0.0576655	0.382491	chr8	119434123	119446256	+	NA	Osgin1
ENSMUSG00000038594.9	545.08810748266	-0.375142	0.197573	-1.89876	0.0575966	0.382491	chr10	53273442	53379947	-	NA	Cep85l
ENSMUSG00000014850.15	303.837810127735	0.370717	0.195144	1.89971	0.0574718	0.382491	chr13	92211871	92355003	-	NA	Msh3
ENSMUSG00000042622.14	145.867826318213	-0.692506	0.364521	-1.89977	0.0574633	0.382491	chr15	79346620	79359076	+	NA	Maff
ENSMUSG00000048175.13	239.498512612307	0.424066	0.223316	1.89895	0.0575715	0.382491	chr15	98134636	98165625	-	NA	Asb8
ENSMUSG00000024525.7	432.475293385038	-0.373049	0.196246	-1.90092	0.0573121	0.382491	chr18	67289185	67322472	+	NA	Impa2
ENSMUSG00000068749.9	308.100602386767	0.368681	0.194276	1.89772	0.0577331	0.382601	chr3	108256925	108279974	+	NA	Psma5
ENSMUSG00000034789.8	551.703060544905	-0.492437	0.259528	-1.89743	0.0577713	0.382601	chr13	55319742	55321946	-	NA	Rab24
ENSMUSG00000026773.19	969.720178244065	-0.297986	0.157129	-1.89645	0.0579009	0.382831	chr2	11471432	11554077	-	NA	Pfkfb3
ENSMUSG00000030657.11	1502.48066814664	-0.268882	0.141804	-1.89615	0.0579398	0.382831	chr7	117380978	117673580	+	NA	Xylt1
ENSMUSG00000024594.9	450.102039655756	-0.243361	0.128337	-1.89627	0.0579246	0.382831	chr18	57354740	57392956	+	NA	Prrc1
ENSMUSG00000006476.19	160.92789682775	-0.519976	0.274622	-1.89343	0.0583013	0.384037	chr2	25054354	25062881	+	NA	Nsmf
ENSMUSG00000040234.16	321.836904602663	0.297111	0.156895	1.89369	0.058266	0.384037	chr6	146602351	146642824	-	NA	Tm7sf3
ENSMUSG00000020741.17	416.545130337115	-0.360987	0.190573	-1.89422	0.0581961	0.384037	chr11	74649494	74670847	+	NA	Cluh
ENSMUSG00000037416.13	1063.46018766225	0.357254	0.188678	1.89346	0.0582969	0.384037	chr18	49832669	49965473	+	NA	Dmxl1
ENSMUSG00000033671.18	2891.28265402634	-0.211467	0.111817	-1.89118	0.0586001	0.384054	chr1	155844963	155973255	-	NA	Cep350
ENSMUSG00000028467.15	540.656768206898	-0.295788	0.156291	-1.89255	0.0584174	0.384054	chr4	43566927	43578873	-	NA	Gba2
ENSMUSG00000028560.11	741.151140411962	0.259766	0.137324	1.89163	0.0585404	0.384054	chr4	98923809	98935543	+	NA	Usp1
ENSMUSG00000032413.12	900.701905537914	-0.299567	0.158427	-1.89088	0.0586398	0.384054	chr9	96539299	96631617	-	NA	Rasa2
ENSMUSG00000020649.11	1190.13021532989	0.326924	0.172892	1.89091	0.0586362	0.384054	chr12	24708240	24714146	+	NA	Rrm2
ENSMUSG00000022390.11	383.697928693968	0.35036	0.185118	1.89264	0.0584064	0.384054	chr15	81745056	81796260	+	NA	Zc3h7b
ENSMUSG00000034709.8	767.778469153855	-0.257588	0.136238	-1.89072	0.0586619	0.384054	chr17	88530117	88588367	+	NA	Ppp1r21
ENSMUSG00000033107.6	138.72294755753	-0.687118	0.363348	-1.89107	0.0586144	0.384054	chr18	20944624	20983862	+	NA	Rnf125
ENSMUSG00000024767.11	587.528216564039	-0.301755	0.159636	-1.89027	0.0587217	0.384153	chr19	7198201	7206316	-	NA	Otub1
ENSMUSG00000041895.15	464.963683907018	-0.457496	0.242071	-1.88992	0.0587683	0.384165	chr11	109573330	109611967	-	NA	Wipi1
ENSMUSG00000030729.17	385.309523365029	0.33703	0.17842	1.88897	0.0588961	0.384415	chr7	100227393	100278868	+	NA	Pgm2l1
ENSMUSG00000090083.11	215.463092023865	0.46167	0.244401	1.88898	0.0588941	0.384415	chr17	29614789	29644991	+	NA	Rnf8
ENSMUSG00000073563.3	360.092022061189	0.384534	0.203684	1.88789	0.0590406	0.385065	chr18	53862121	53955548	+	NA	Csnk1g3
ENSMUSG00000030138.8	611.146142428783	0.217681	0.11538	1.88665	0.0592071	0.385678	chr6	118383380	118419474	-	NA	Bms1
ENSMUSG00000040268.17	438.776975832693	-0.423677	0.224581	-1.88652	0.0592245	0.385678	chr7	130865755	130913312	+	NA	Plekha1
ENSMUSG00000050552.8	733.581020393014	-0.46649	0.24756	-1.88435	0.0595176	0.386442	chr5	138255481	138259398	+	NA	Lamtor4
ENSMUSG00000030538.15	313.442298962832	0.486278	0.258049	1.88444	0.0595048	0.386442	chr7	80227146	80232813	-	NA	Cib1
ENSMUSG00000030956.15	1475.77113757965	0.295474	0.156807	1.88432	0.0595219	0.386442	chr7	132712081	132813886	-	NA	Fam53b
ENSMUSG00000024308.15	3257.96446448591	-0.358587	0.190276	-1.88456	0.0594894	0.386442	chr17	33915898	33929292	+	NA	Tapbp
ENSMUSG00000069135.11	250.511302530631	0.369645	0.196379	1.88231	0.0597941	0.387916	chr17	8165500	8196804	+	NA	Fgfr1op
ENSMUSG00000067017.5	267.447626775693	0.854694	0.454282	1.88142	0.0599153	0.388409	chr1	105455970	105458829	+	NA	Gm3608
ENSMUSG00000015711.8	320.904440738245	-0.398279	0.211772	-1.8807	0.0600129	0.388748	chr3	95253673	95282076	-	NA	Prune1
ENSMUSG00000035824.7	584.064198875262	0.295548	0.157222	1.87981	0.0601335	0.389097	chr8	104226684	104248558	-	NA	Tk2
ENSMUSG00000040472.15	291.498086431282	-0.383902	0.204243	-1.87964	0.0601575	0.389097	chr14	55715415	55722263	-	NA	Rabggta
ENSMUSG00000020776.18	151.038154789844	0.457954	0.243737	1.87889	0.0602594	0.389463	chr11	116142284	116168166	-	NA	Fbf1
ENSMUSG00000058818.13	3910.94120519171	-0.503281	0.267937	-1.87836	0.0603324	0.389641	chr7	3711408	3720391	-	NA	Pirb
ENSMUSG00000030970.16	335.555111885069	-0.458425	0.244167	-1.8775	0.0604493	0.390098	chr7	132987562	133124354	-	NA	Ctbp2
ENSMUSG00000024369.16	224.597828656245	-0.477702	0.254479	-1.87718	0.0604941	0.390098	chr17	34850390	34856372	+	NA	Nelfe
ENSMUSG00000035473.10	119.63039568586	-0.784566	0.418032	-1.87681	0.0605441	0.390128	chr17	80127470	80185101	+	NA	Galm
ENSMUSG00000044627.11	341.68191818684	-0.392292	0.209393	-1.87348	0.0610026	0.391557	chr2	32278815	32288075	-	NA	Swi5
ENSMUSG00000017679.16	481.956521837449	0.292454	0.156131	1.87314	0.061049	0.391557	chr2	163602313	163619013	+	NA	Ttpal
ENSMUSG00000029407.10	686.734367554301	0.227242	0.121333	1.87288	0.0610853	0.391557	chr5	92137937	92202798	+	NA	Uso1
ENSMUSG00000029438.9	409.658138451788	0.383779	0.204803	1.8739	0.0609446	0.391557	chr5	123343833	123374992	+	NA	Bcl7a
ENSMUSG00000060063.9	4565.84733680413	-0.351021	0.187413	-1.87298	0.0610714	0.391557	chr5	149264766	149288153	+	NA	Alox5ap
ENSMUSG00000030577.14	594.174474623759	0.412203	0.219971	1.8739	0.0609442	0.391557	chr7	30865401	30880342	-	NA	Cd22
ENSMUSG00000002307.16	501.797428951482	-0.414293	0.221139	-1.87345	0.0610065	0.391557	chr17	33909413	33915590	+	NA	Daxx
ENSMUSG00000028385.14	693.679374707125	0.250562	0.133897	1.8713	0.0613035	0.391785	chr4	59805839	59904737	+	NA	Snx30
ENSMUSG00000040028.10	948.872368911744	0.325617	0.173946	1.87194	0.0612142	0.391785	chr8	4285381	4325413	-	NA	Elavl1
ENSMUSG00000094483.2	1966.87083552678	0.233762	0.124905	1.87152	0.0612725	0.391785	chr11	6467598	6475917	-	NA	Purb
ENSMUSG00000022453.8	637.047689630576	-0.461565	0.246627	-1.87151	0.0612741	0.391785	chr15	82329531	82338925	-	NA	Naga
ENSMUSG00000032656.14	124.418017157361	0.591769	0.316303	1.87089	0.06136	0.391855	chr18	56761715	56925548	-	NA	March3
ENSMUSG00000035697.14	9496.55571535368	-0.203273	0.108705	-1.86996	0.0614898	0.391867	chr10	80016652	80031472	+	NA	Arhgap45
ENSMUSG00000040850.17	1089.41861363689	0.265997	0.142222	1.87029	0.0614434	0.391867	chr11	30771725	30880361	+	NA	Psme4
ENSMUSG00000047694.12	257.112624333897	0.346446	0.185276	1.86989	0.0614988	0.391867	chrX	98936315	98949017	+	NA	Yipf6
ENSMUSG00000030921.17	1352.36261938498	-0.334057	0.178684	-1.86955	0.061547	0.391883	chr7	104409024	104465193	-	NA	Trim30a
ENSMUSG00000031928.15	396.235760836819	0.227953	0.122051	1.86769	0.0618051	0.393087	chr9	14784653	14837123	+	NA	Mre11a
ENSMUSG00000022708.16	781.564616018897	0.304681	0.163146	1.86753	0.0618277	0.393087	chr16	42875880	43642602	+	NA	Zbtb20
ENSMUSG00000022498.16	450.283838008827	0.318229	0.170446	1.86704	0.0618962	0.393231	chr16	11074910	11134650	-	NA	Txndc11
ENSMUSG00000019810.15	640.069557427594	-0.304939	0.16336	-1.86666	0.0619486	0.393268	chr10	13499539	13519035	+	NA	Fuca2
ENSMUSG00000060147.15	283.69700623613	0.360655	0.193276	1.86601	0.0620395	0.393268	chr13	33917917	34002794	-	NA	Serpinb6a
ENSMUSG00000034422.14	1370.50625425907	-0.293164	0.157103	-1.86606	0.0620325	0.393268	chr16	35832873	35871544	-	NA	Parp14
ENSMUSG00000008475.13	4894.22398663284	-0.175202	0.0939237	-1.86536	0.0621303	0.393553	chr1	152766541	152775597	+	NA	Arpc5
ENSMUSG00000021945.9	838.71076872813	0.452412	0.242598	1.86486	0.062201	0.393711	chr14	56886652	56962701	+	NA	Zmym2
ENSMUSG00000003154.15	592.645311055033	-0.287007	0.153968	-1.86407	0.062312	0.394116	chr6	122819913	122845366	+	NA	Foxj2
ENSMUSG00000009350.13	5009.16064526208	-0.761099	0.40837	-1.86375	0.0623569	0.394116	chr11	87793580	87804413	+	NA	Mpo
ENSMUSG00000000157.16	4547.43384048563	-1.13137	0.607349	-1.8628	0.0624909	0.394672	chr16	96422287	96443619	-	NA	Itgb2l
ENSMUSG00000025373.14	548.382066835272	-0.262532	0.140975	-1.86226	0.0625664	0.394858	chr10	128411656	128441441	+	NA	Rnf41
ENSMUSG00000047180.8	2024.10662639394	-0.382393	0.205424	-1.86148	0.0626761	0.395167	chr1	36264596	36274679	-	NA	Neurl3
ENSMUSG00000051329.13	551.811339603157	0.308289	0.165749	1.85998	0.062889	0.395167	chr2	90677214	90736328	+	NA	Nup160
ENSMUSG00000006262.15	441.240953799524	0.370943	0.199532	1.85906	0.0630185	0.395167	chr5	88720854	88764220	+	NA	Mob1b
ENSMUSG00000052889.11	2567.71066978589	0.197269	0.106051	1.86013	0.0628665	0.395167	chr7	122288750	122634402	+	NA	Prkcb
ENSMUSG00000111394.1	373.582601367546	-0.510905	0.274637	-1.86029	0.0628438	0.395167	chr9	59672813	59676700	+	NA	Gm49759
ENSMUSG00000035722.15	3793.71377564747	-0.293773	0.157906	-1.86043	0.0628249	0.395167	chr10	79996493	80015572	+	NA	Abca7
ENSMUSG00000020528.14	211.979140362096	0.379145	0.203928	1.85921	0.0629978	0.395167	chr11	61729649	61762088	-	NA	Prpsap2
ENSMUSG00000040592.11	523.321366833077	0.450463	0.242274	1.85931	0.0629828	0.395167	chr11	106311340	106314762	-	NA	Cd79b
ENSMUSG00000023923.10	547.643573235244	-0.334951	0.18018	-1.85898	0.0630296	0.395167	chr17	50733123	51179352	-	NA	Tbc1d5
ENSMUSG00000024725.13	2738.97648691188	-0.279249	0.150253	-1.85853	0.0630942	0.395283	chr19	18516136	18631823	-	NA	Ostf1
ENSMUSG00000033732.10	1438.87165822932	0.159111	0.0856784	1.85707	0.0633013	0.396179	chr8	110810238	110846787	-	NA	Sf3b3
ENSMUSG00000006281.8	930.220594825113	-0.255513	0.137604	-1.85687	0.0633296	0.396179	chr14	50824058	50870560	-	NA	Tep1
ENSMUSG00000023048.13	2548.3416012028	-0.209735	0.112988	-1.85626	0.0634169	0.396437	chr15	102459027	102462806	+	NA	Prr13
ENSMUSG00000040007.8	337.41574261941	0.405983	0.218904	1.85462	0.0636504	0.397606	chr2	118900376	118924528	+	NA	Bahd1
ENSMUSG00000026393.10	826.802988904025	0.233259	0.125918	1.85247	0.0639581	0.398502	chr1	138482874	138620141	-	NA	Nek7
ENSMUSG00000051910.13	342.398588994947	0.504168	0.272182	1.85232	0.0639795	0.398502	chr7	115470871	116038796	-	NA	Sox6
ENSMUSG00000031712.10	193.941930329863	-0.551594	0.297735	-1.85264	0.0639344	0.398502	chr8	82331631	82403222	-	NA	Il15
ENSMUSG00000037669.15	334.470367775602	0.328812	0.177481	1.85266	0.0639313	0.398502	chr12	8208106	8285759	+	NA	Ldah
ENSMUSG00000070000.13	743.800622284558	0.340024	0.18364	1.85158	0.0640868	0.398881	chr8	71708386	71725716	-	NA	Fcho1
ENSMUSG00000031985.9	536.381906305434	0.22579	0.121989	1.8509	0.0641846	0.399201	chr8	124863032	124890057	+	NA	Gnpat
ENSMUSG00000002885.14	5135.30580076914	-0.253055	0.136798	-1.84984	0.0643368	0.399736	chr8	83723250	83741326	-	NA	Adgre5
ENSMUSG00000060739.8	570.716177860349	0.29411	0.159008	1.84965	0.0643639	0.399736	chr13	97129423	97137937	-	NA	Nsa2
ENSMUSG00000043243.15	276.889054132915	0.565757	0.305969	1.84907	0.064448	0.399879	chr8	71597647	71607936	+	NA	Fam129c
ENSMUSG00000039738.16	414.483584583391	0.255698	0.138322	1.84857	0.0645198	0.399879	chr16	3979104	4003770	-	NA	Slx4
ENSMUSG00000003199.16	400.380174753425	-0.378586	0.204805	-1.84852	0.0645266	0.399879	chr17	56005710	56016790	+	NA	Mpnd
ENSMUSG00000026070.15	801.970971043855	-0.455143	0.246393	-1.84723	0.0647141	0.400751	chr1	40465551	40500854	+	NA	Il18r1
ENSMUSG00000013593.12	811.211972878317	-0.257753	0.139578	-1.84666	0.064796	0.400947	chr1	171234852	171251388	-	NA	Ndufs2
ENSMUSG00000015947.10	150.802436092517	-0.750094	0.406282	-1.84624	0.0648576	0.400947	chr3	96282908	96293969	-	NA	Fcgr1
ENSMUSG00000029686.15	622.296318569469	0.34618	0.187558	1.84572	0.0649325	0.400947	chr6	47453397	47526139	+	NA	Cul1
ENSMUSG00000036712.15	1284.29551923937	-0.211853	0.114776	-1.8458	0.0649218	0.400947	chr8	88697027	88751945	+	NA	Cyld
ENSMUSG00000045382.6	3146.64613131789	-0.561106	0.304129	-1.84496	0.0650432	0.401122	chr1	128588198	128592293	-	NA	Cxcr4
ENSMUSG00000028788.14	2346.4364207115	0.175828	0.0953221	1.84456	0.0651011	0.401122	chr4	129811218	129850003	+	NA	Ptp4a2
ENSMUSG00000015536.14	178.290096728875	0.429949	0.233069	1.84473	0.0650775	0.401122	chr13	114818235	114832275	+	NA	Mocs2
ENSMUSG00000073471.3	125.32733509173	-0.615114	0.333634	-1.84368	0.0652296	0.401625	chr17	7945613	7979824	+	NA	Rsph3a
ENSMUSG00000036188.4	199.613194726545	0.458069	0.248631	1.84237	0.0654212	0.402228	chr12	36157113	36197291	+	NA	Ankmy2
ENSMUSG00000036023.6	238.69772664193	0.368222	0.199855	1.84245	0.0654091	0.402228	chr14	50807840	50821301	+	NA	Parp2
ENSMUSG00000043881.9	803.158599032231	-0.336756	0.18285	-1.84171	0.0655176	0.402532	chr14	79426510	79431036	+	NA	Kbtbd7
ENSMUSG00000073542.3	179.082243902146	0.506151	0.274922	1.84107	0.0656112	0.402819	chr18	67617799	67641336	-	NA	Cep76
ENSMUSG00000070604.5	121.65193450523	0.642629	0.349375	1.83937	0.0658615	0.403969	chr7	43463150	43472019	+	NA	Vsig10l
ENSMUSG00000020009.13	2126.38342448639	-0.190377	0.103532	-1.83883	0.0659398	0.403969	chr10	19591948	19610229	+	NA	Ifngr1
ENSMUSG00000035376.10	301.599725402238	-0.543912	0.295785	-1.83888	0.0659333	0.403969	chr16	35022427	35109177	+	NA	Hacd2
ENSMUSG00000003604.14	129.386131123527	0.517398	0.281478	1.83815	0.06604	0.404007	chr2	112492963	112634573	+	NA	Aven
ENSMUSG00000022685.9	259.775023041754	0.296538	0.161324	1.83816	0.0660394	0.404007	chr16	13537959	13668170	-	NA	Parn
ENSMUSG00000030199.16	1232.32519517524	-0.310053	0.16873	-1.83756	0.0661266	0.404248	chr6	134035699	134270158	+	NA	Etv6
ENSMUSG00000038058.14	948.795318808788	-0.351996	0.191652	-1.83664	0.0662631	0.404631	chr6	54923948	54972612	-	NA	Nod1
ENSMUSG00000038412.8	121.07719818556	-0.484639	0.263892	-1.8365	0.0662836	0.404631	chr9	121848562	121858362	-	NA	Higd1a
ENSMUSG00000043091.9	1133.45884301785	0.25955	0.141354	1.83617	0.0663329	0.404645	chr15	99029890	99038110	+	NA	Tuba1c
ENSMUSG00000050954.15	207.616464855017	0.443617	0.241643	1.83584	0.0663821	0.404657	chr13	48487646	48513451	-	NA	Zfp169
ENSMUSG00000029518.15	879.90229958778	0.230328	0.125554	1.83449	0.0665814	0.405297	chr5	115631907	115647736	+	NA	Rab35
ENSMUSG00000002043.17	118.543590095787	-0.768811	0.419022	-1.83477	0.0665392	0.405297	chr7	19508394	19516145	+	NA	Trappc6a
ENSMUSG00000014778.10	600.128442375465	-0.405079	0.221019	-1.83278	0.0668358	0.406557	chr8	105329162	105347953	-	NA	Fhod1
ENSMUSG00000004768.14	122.606461799339	-0.615857	0.336169	-1.83198	0.0669539	0.406987	chr1	33719886	33742564	+	NA	Rab23
ENSMUSG00000030688.15	135.011264550475	0.606347	0.331232	1.83058	0.0671629	0.407459	chr7	101317085	101346626	+	NA	Stard10
ENSMUSG00000008859.8	261.097341084079	-0.357007	0.194964	-1.83114	0.0670793	0.407459	chr13	17880570	17944239	-	NA	Rala
ENSMUSG00000022710.17	2278.79861392609	0.244267	0.133442	1.83051	0.0671739	0.407459	chr16	8689594	8792308	-	NA	Usp7
ENSMUSG00000029227.15	888.642447323958	0.186112	0.101735	1.82937	0.0673442	0.407881	chr5	74535448	74598800	+	NA	Fip1l1
ENSMUSG00000019470.12	777.038004749308	0.254555	0.139149	1.82937	0.067344	0.407881	chr8	3608420	3621316	-	NA	Xab2
ENSMUSG00000041354.16	1508.62405248325	-0.335574	0.183465	-1.82909	0.0673861	0.407881	chr17	33929542	33937687	+	NA	Rgl2
ENSMUSG00000042046.15	661.305721257214	-0.303421	0.165978	-1.82808	0.0675381	0.408026	chr1	132417554	132466958	+	NA	Dstyk
ENSMUSG00000068966.10	512.190880106304	-0.300097	0.164178	-1.82788	0.0675679	0.408026	chr2	33406107	33431324	-	NA	Zbtb34
ENSMUSG00000017550.14	383.539941495373	0.478856	0.262004	1.82766	0.0676002	0.408026	chr11	80089399	80135794	+	NA	Atad5
ENSMUSG00000046157.13	733.458869342186	0.238613	0.130506	1.82836	0.0674951	0.408026	chr12	78961794	79007627	-	NA	Tmem229b
ENSMUSG00000036006.20	4478.18274587287	-0.185682	0.101614	-1.82734	0.0676494	0.408036	chr13	24501524	24733816	+	NA	Ripor2
ENSMUSG00000021178.9	533.103647574003	0.2012	0.110125	1.82701	0.0676982	0.408043	chr12	100110153	100123405	+	NA	Psmc1
ENSMUSG00000014599.10	195.354578149942	-0.460486	0.25221	-1.8258	0.0678797	0.408563	chr3	107741047	107760469	-	NA	Csf1
ENSMUSG00000059669.8	256.357188024794	0.38332	0.209915	1.82607	0.0678396	0.408563	chr12	24498358	24558539	+	NA	Taf1b
ENSMUSG00000037922.13	480.272373453468	0.362623	0.198691	1.82506	0.0679915	0.408949	chr3	136053362	136326066	-	NA	Bank1
ENSMUSG00000037151.8	125.928592503475	0.495596	0.271679	1.8242	0.0681221	0.409162	chr10	61475800	61582791	+	NA	Lrrc20
ENSMUSG00000014504.16	149.004378874126	0.524573	0.287533	1.8244	0.0680923	0.409162	chr18	34330846	34336599	+	NA	Srp19
ENSMUSG00000017830.15	365.416923944408	-0.453082	0.248421	-1.82385	0.0681749	0.409192	chr11	100694883	100704271	-	NA	Dhx58
ENSMUSG00000033943.15	1159.27412291698	0.274032	0.15036	1.82251	0.0683779	0.409837	chr2	119897227	119969581	+	NA	Mga
ENSMUSG00000030847.8	146.668637325399	-0.581574	0.319077	-1.82268	0.0683524	0.409837	chr7	128523615	128546981	+	NA	Bag3
ENSMUSG00000037376.14	195.548793964753	-0.343717	0.188866	-1.81991	0.0687734	0.41106	chr2	132804206	132816055	-	NA	Trmt6
ENSMUSG00000030423.7	188.130458557515	0.436552	0.239803	1.82046	0.0686894	0.41106	chr7	38261995	38271423	-	NA	Pop4
ENSMUSG00000030750.13	179.100348399835	-0.428367	0.235347	-1.82015	0.0687364	0.41106	chr7	125467639	125491596	-	NA	Nsmce1
ENSMUSG00000015542.17	131.1235102738	-0.674624	0.370628	-1.82022	0.0687258	0.41106	chr11	115182831	115187859	-	NA	Nat9
ENSMUSG00000060519.11	320.413116725639	-0.365068	0.200716	-1.81883	0.0689374	0.411467	chr1	156653616	156674356	-	NA	Tor3a
ENSMUSG00000047248.20	843.675796045964	0.263265	0.144727	1.81905	0.0689034	0.411467	chr7	100372232	100470152	+	NA	C2cd3
ENSMUSG00000036833.16	1758.76450214192	-0.302686	0.166564	-1.81724	0.0691806	0.412256	chr2	24976032	25054057	+	NA	Pnpla7
ENSMUSG00000024052.17	866.127261545205	0.301961	0.166185	1.81702	0.0692137	0.412256	chr17	71182559	71249817	+	NA	Lpin2
ENSMUSG00000016534.15	2697.68241297745	-0.300696	0.165468	-1.81724	0.0691804	0.412256	chrX	38401356	38456454	-	NA	Lamp2
ENSMUSG00000071226.11	527.221263259195	0.647927	0.356881	1.81553	0.0694432	0.413336	chr6	120666368	120771190	+	NA	Cecr2
ENSMUSG00000020211.15	485.691516747281	0.302434	0.166642	1.81487	0.0695445	0.413652	chr10	80798197	80804924	+	NA	Sf3a2
ENSMUSG00000020634.12	194.59844402631	0.458818	0.252912	1.81414	0.0696556	0.414026	chr12	4879031	4907705	-	NA	Ubxn2a
ENSMUSG00000029014.14	304.439427107802	0.248704	0.137118	1.8138	0.0697088	0.414056	chr5	21757266	21785251	-	NA	Dnajc2
ENSMUSG00000048833.9	495.354107088537	-0.246406	0.13588	-1.81341	0.0697685	0.414124	chr12	80643882	80683342	+	NA	Slc39a9
ENSMUSG00000043015.15	269.786984266324	0.318152	0.175602	1.81178	0.0700199	0.414341	chr1	52630702	52651919	+	NA	Nemp2
ENSMUSG00000026547.15	1774.32586366782	-0.314528	0.173618	-1.81161	0.0700464	0.414341	chr1	172500046	172507380	+	NA	Tagln2
ENSMUSG00000027164.8	566.281662342281	0.263285	0.145318	1.81179	0.0700183	0.414341	chr2	101678428	101701669	+	NA	Traf6
ENSMUSG00000008193.13	577.45240957521	0.533169	0.294138	1.81265	0.069886	0.414341	chr7	44525992	44532071	-	NA	Spib
ENSMUSG00000038872.10	1441.19322311286	-0.304175	0.167857	-1.81211	0.0699692	0.414341	chr8	107942643	108961630	+	NA	Zfhx3
ENSMUSG00000060019.6	121.111512650722	0.620191	0.342552	1.8105	0.0702181	0.414785	chr8	106573008	106573350	-	NA	Gm10073
ENSMUSG00000031391.18	570.164024859997	-0.360015	0.198839	-1.81058	0.0702052	0.414785	chrX	73853777	73896105	-	NA	L1cam
ENSMUSG00000039841.14	378.708755304969	0.351843	0.194452	1.80941	0.0703879	0.414993	chr6	28239926	28398005	-	NA	Zfp800
ENSMUSG00000020415.16	144.187283423766	-0.521497	0.288254	-1.80915	0.0704271	0.414993	chr11	43420249	43426251	-	NA	Pttg1
ENSMUSG00000024121.13	1080.14658275589	-0.287354	0.158844	-1.80903	0.0704468	0.414993	chr17	24163865	24169702	-	NA	Atp6v0c
ENSMUSG00000040018.9	225.711484940568	-0.330146	0.182436	-1.80966	0.0703483	0.414993	chr19	43733253	43753000	-	NA	Cox15
ENSMUSG00000000085.16	184.45287162743	0.374954	0.207513	1.8069	0.0707785	0.415282	chr4	120405280	120530186	+	NA	Scmh1
ENSMUSG00000029414.11	440.874991452884	0.368619	0.203953	1.80737	0.0707041	0.415282	chr5	123749715	123821593	+	NA	Kntc1
ENSMUSG00000060601.13	1242.68778330563	-0.238787	0.132126	-1.80728	0.0707194	0.415282	chr7	44549615	44553951	-	NA	Nr1h2
ENSMUSG00000021737.4	379.938007515229	-0.32815	0.181594	-1.80705	0.0707546	0.415282	chr14	14112173	14120984	-	NA	Psmd6
ENSMUSG00000023067.14	221.69437950627	-0.640435	0.354403	-1.80708	0.0707494	0.415282	chr17	29090975	29100727	+	NA	Cdkn1a
ENSMUSG00000024845.17	551.835544537951	0.358313	0.198308	1.80685	0.0707861	0.415282	chr19	4125933	4132307	+	NA	Tmem134
ENSMUSG00000031925.17	172.900112429474	0.642408	0.35584	1.80533	0.0710233	0.415915	chr9	13297956	13709388	+	NA	Maml2
ENSMUSG00000025371.12	243.138587421074	-0.49858	0.276141	-1.80553	0.0709922	0.415915	chr11	119913440	119919548	+	NA	Chmp6
ENSMUSG00000052253.6	1682.70496307765	-0.24799	0.137373	-1.80523	0.0710394	0.415915	chr15	25984365	25998481	+	NA	Zfp622
ENSMUSG00000100975.2	216.102513103713	-0.520574	0.288481	-1.80454	0.0711474	0.416035	chr12	104925500	104926689	-	NA	Gm28875
ENSMUSG00000022978.11	254.008707141115	-0.601388	0.333276	-1.80448	0.0711568	0.416035	chr16	90719311	90727404	-	NA	Mis18a
ENSMUSG00000017376.15	440.534765468398	0.343334	0.190323	1.80395	0.0712392	0.416132	chr11	78567167	78697373	-	NA	Nlk
ENSMUSG00000024193.8	937.769376005293	-0.446812	0.247713	-1.80375	0.0712704	0.416132	chr17	26933051	26937908	+	NA	Phf1
ENSMUSG00000022514.14	304.503956401667	-0.448047	0.248469	-1.80323	0.0713522	0.416326	chr16	26581703	26730117	+	NA	Il1rap
ENSMUSG00000040848.11	1934.18169935071	-0.235114	0.130443	-1.80242	0.0714798	0.416504	chr1	165174336	165194438	-	NA	Sft2d2
ENSMUSG00000027905.15	206.451482627379	0.317975	0.176398	1.8026	0.0714515	0.416504	chr3	105678269	105687574	-	NA	Ddx20
ENSMUSG00000063888.7	456.558831898794	0.250315	0.138932	1.8017	0.0715918	0.416874	chr17	46773906	46782672	-	NA	Rpl7l1
ENSMUSG00000026616.16	174.132220067463	0.556017	0.308861	1.80022	0.0718261	0.417122	chr1	195136810	195176716	-	NA	Cr2
ENSMUSG00000005803.14	1209.95325695081	-0.442658	0.245893	-1.8002	0.0718288	0.417122	chr2	122765236	122809569	+	NA	Sqor
ENSMUSG00000049504.12	317.030321490984	0.354475	0.196884	1.80042	0.071794	0.417122	chr3	53463665	53481755	+	NA	Proser1
ENSMUSG00000042613.9	2867.73124305455	-0.311767	0.173123	-1.80084	0.0717277	0.417122	chr3	89436705	89450952	+	NA	Pbxip1
ENSMUSG00000074513.9	146.327005417343	-0.660655	0.367331	-1.79853	0.0720935	0.41737	chr3	84496092	84582625	-	NA	Arfip1
ENSMUSG00000051278.12	275.457589180133	0.46649	0.259425	1.79817	0.0721504	0.41737	chr3	127553488	127618023	+	NA	Zgrf1
ENSMUSG00000063849.6	233.236442070555	-0.390597	0.217384	-1.7968	0.0723669	0.41737	chr9	57385094	57440124	-	NA	Ppcdc
ENSMUSG00000039879.9	1193.95430364775	0.235456	0.13106	1.79655	0.0724063	0.41737	chr10	17868611	17948067	-	NA	Heca
ENSMUSG00000019854.17	554.875426294328	0.307143	0.170846	1.79777	0.0722129	0.41737	chr10	18055860	18125155	+	NA	Reps1
ENSMUSG00000020077.14	3061.89196267125	-0.300001	0.166971	-1.79673	0.0723793	0.41737	chr10	62493832	62527451	-	NA	Srgn
ENSMUSG00000003344.14	220.890948232708	0.407054	0.226301	1.79873	0.0720611	0.41737	chr10	80642616	80657071	-	NA	Btbd2
ENSMUSG00000069302.5	281.274776110559	0.499728	0.278022	1.79744	0.0722657	0.41737	chr13	22035163	22035568	-	NA	Hist1h2ah
ENSMUSG00000041028.16	1286.51245225475	-0.241977	0.134657	-1.79699	0.0723377	0.41737	chr14	37120091	37135272	-	NA	Ghitm
ENSMUSG00000022105.6	876.611043177968	0.383244	0.213272	1.79697	0.0723401	0.41737	chr14	73183672	73325822	-	NA	Rb1
ENSMUSG00000064339.1	274744.879764005	1.14942	0.639014	1.79874	0.0720595	0.41737	chrM	1093	2675	+	NA	mt-Rnr2
ENSMUSG00000094655.1	200.028539280836	-0.829415	0.4623	-1.79411	0.0727962	0.417684	chr1	72226239	72226430	+	NA	Gm25360
ENSMUSG00000030313.15	153.875505262792	0.648471	0.361353	1.79456	0.0727233	0.417684	chr6	148988070	149101680	-	NA	Dennd5b
ENSMUSG00000063931.14	262.989463635584	-0.389631	0.217158	-1.79423	0.0727766	0.417684	chr7	34912378	35044708	+	NA	Pepd
ENSMUSG00000032044.4	126.293184342742	0.451867	0.25179	1.79462	0.0727149	0.417684	chr9	35267864	35277731	+	NA	Rpusd4
ENSMUSG00000034593.16	2312.24951413445	-0.293564	0.16363	-1.79407	0.0728015	0.417684	chr9	75071014	75223688	+	NA	Myo5a
ENSMUSG00000032834.11	205.330263009967	0.350991	0.195467	1.79565	0.0725501	0.417684	chr10	78170908	78185149	-	NA	Pwp2
ENSMUSG00000035150.15	928.983961590464	0.279693	0.15577	1.79555	0.0725667	0.417684	chrX	94188706	94212862	-	NA	Eif2s3x
ENSMUSG00000028656.14	9508.01063531273	-0.183381	0.102286	-1.79282	0.0730012	0.41855	chr4	122859046	122886056	-	NA	Cap1
ENSMUSG00000031266.7	591.481994495092	-0.397224	0.221843	-1.79056	0.0733637	0.420347	chrX	134588148	134601125	-	NA	Gla
ENSMUSG00000021728.8	2820.43943315624	-0.296626	0.165695	-1.7902	0.0734222	0.420402	chr13	117208535	117274415	+	NA	Emb
ENSMUSG00000037104.9	132.825580906579	0.510826	0.285438	1.78962	0.0735151	0.420654	chr17	87107678	87137839	+	NA	Socs5
ENSMUSG00000031004.8	10114.8374822094	0.376729	0.210612	1.78873	0.0736577	0.420908	chr7	135689783	135716361	-	NA	Mki67
ENSMUSG00000020471.11	172.23229979457	0.41796	0.233653	1.7888	0.0736463	0.420908	chr11	5872179	5878292	-	NA	Pold2
ENSMUSG00000097814.5	119.96485671798	-1.10261	0.616785	-1.78768	0.0738279	0.42132	chr1	96871125	96907796	+	NA	Panct2
ENSMUSG00000029221.15	515.55924233735	0.216383	0.121023	1.78795	0.0737847	0.42132	chr5	67306954	67358443	+	NA	Slc30a9
ENSMUSG00000026879.14	3642.14948846263	-0.398576	0.223075	-1.78674	0.0739801	0.421735	chr2	35256379	35307892	+	NA	Gsn
ENSMUSG00000029998.14	646.102967379738	-0.268231	0.150133	-1.78662	0.073999	0.421735	chr6	86386005	86397154	-	NA	Pcyox1
ENSMUSG00000037355.14	321.746826537303	-0.305689	0.171133	-1.78627	0.0740559	0.421779	chr5	33378548	33419754	+	NA	Uvssa
ENSMUSG00000027994.14	147.460468337648	-0.59212	0.331896	-1.78405	0.0744151	0.422183	chr3	129914959	129970206	-	NA	Mcub
ENSMUSG00000040720.15	1339.51824853345	0.168645	0.0945088	1.78444	0.0743525	0.422183	chr4	11485957	11550684	+	NA	Virma
ENSMUSG00000058979.7	321.105023270387	0.403889	0.226325	1.78455	0.0743342	0.422183	chr6	120509493	120531319	-	NA	Hdhd5
ENSMUSG00000053175.17	206.814248839865	-0.513813	0.28801	-1.78401	0.0744218	0.422183	chr7	19808461	19822770	-	NA	Bcl3
ENSMUSG00000084786.9	648.104796617824	0.320687	0.179709	1.78448	0.074345	0.422183	chr9	20642877	20647140	+	NA	Ubl5
ENSMUSG00000005986.16	214.134448414878	-0.480534	0.269269	-1.78459	0.0743279	0.422183	chr19	4270179	4283137	-	NA	Ankrd13d
ENSMUSG00000032712.16	2019.79593526508	-0.329936	0.185129	-1.7822	0.0747171	0.423298	chr6	149309413	149335663	+	NA	Resf1
ENSMUSG00000020844.6	446.282922716196	-0.547965	0.307432	-1.7824	0.0746847	0.423298	chr11	76257197	76399140	-	NA	Nxn
ENSMUSG00000025016.11	2146.88163653297	-0.215276	0.12082	-1.78179	0.0747834	0.423394	chr19	41210843	41263997	-	NA	Tm9sf3
ENSMUSG00000025880.11	447.601292046497	-0.350917	0.197029	-1.78105	0.0749051	0.423804	chr18	75367528	75395935	+	NA	Smad7
ENSMUSG00000024424.15	205.949456451447	-0.500489	0.281194	-1.77987	0.0750969	0.424609	chr18	12599895	12738863	+	NA	Ttc39c
ENSMUSG00000090862.3	1720.44874002607	0.242166	0.136111	1.77918	0.0752108	0.424619	chr7	116331504	116334195	-	NA	Rps13
ENSMUSG00000006273.14	2720.92511868324	-0.21767	0.122358	-1.77896	0.075247	0.424619	chr8	69088645	69113711	+	NA	Atp6v1b2
ENSMUSG00000034940.15	851.751680702312	0.275882	0.155079	1.77898	0.0752434	0.424619	chr11	83964427	84044578	+	NA	Synrg
ENSMUSG00000026576.12	563.02883525175	0.435351	0.244785	1.77851	0.0753204	0.424753	chr1	164437108	164458355	-	NA	Atp1b1
ENSMUSG00000062822.8	572.085147045524	0.296527	0.166775	1.778	0.0754034	0.424943	chr13	119462767	119486120	+	NA	4833420G17Rik
ENSMUSG00000012535.14	990.395851061384	0.169167	0.0951664	1.77759	0.0754714	0.425047	chr6	29540826	29609887	-	NA	Tnpo3
ENSMUSG00000021470.19	212.762761819737	0.362425	0.203924	1.77726	0.0755258	0.425074	chr13	63815239	63900302	+	NA	Ercc6l2
ENSMUSG00000000686.11	242.495988924772	-0.505598	0.284573	-1.77669	0.0756195	0.425322	chr11	77515120	77538607	+	NA	Abhd15
ENSMUSG00000029920.9	340.850785888803	0.278378	0.156763	1.77579	0.0757676	0.425877	chr6	65042582	65116061	+	NA	Smarcad1
ENSMUSG00000021987.9	1290.2976643066	-0.220936	0.124457	-1.77519	0.0758657	0.426149	chr14	60265227	60302370	+	NA	Mtmr6
ENSMUSG00000033213.16	374.399615254205	-0.558124	0.314607	-1.77404	0.0760568	0.426943	chr2	122636985	122641191	+	NA	AA467197
ENSMUSG00000041341.10	691.241679063195	0.256872	0.144848	1.77339	0.0761634	0.427262	chr12	105616135	105685211	-	NA	Atg2b
ENSMUSG00000017421.18	1487.00004049768	0.244649	0.138037	1.77234	0.0763381	0.427962	chr11	80383278	80405733	+	NA	Zfp207
ENSMUSG00000026753.5	609.972513938507	-0.335781	0.189561	-1.77136	0.0765004	0.428592	chr2	39194353	39226451	-	NA	Ppp6c
ENSMUSG00000026234.12	2756.2384402685	0.200538	0.113439	1.7678	0.0770939	0.429199	chr1	86344718	86359400	-	NA	Ncl
ENSMUSG00000026917.15	792.155544545638	-0.243503	0.137797	-1.76712	0.0772088	0.429199	chr2	27515156	27536535	+	NA	Wdr5
ENSMUSG00000007613.15	608.436076356376	-0.260457	0.147298	-1.76823	0.0770226	0.429199	chr4	47353221	47414931	+	NA	Tgfbr1
ENSMUSG00000030068.4	240.765052300444	0.398422	0.225152	1.76957	0.0767987	0.429199	chr6	99257483	99666797	-	NA	Gm20696
ENSMUSG00000004056.15	1598.26747403999	-0.203964	0.115276	-1.76936	0.0768344	0.429199	chr7	27591551	27640826	+	NA	Akt2
ENSMUSG00000052040.10	5570.66998981282	-0.207538	0.11736	-1.76838	0.0769972	0.429199	chr7	63886350	63938915	-	NA	Klf13
ENSMUSG00000108752.1	326.723211368288	0.384645	0.2176	1.76767	0.0771162	0.429199	chr7	122313063	122318502	+	NA	Gm45191
ENSMUSG00000014606.14	789.187359411655	-0.29265	0.1655	-1.76828	0.0770149	0.429199	chr11	70644195	70647479	-	NA	Slc25a11
ENSMUSG00000021486.7	1668.66603274763	-0.434429	0.245816	-1.76729	0.0771793	0.429199	chr13	55320499	55325272	+	NA	Prelid1
ENSMUSG00000004462.7	159.894183615021	0.364963	0.206367	1.76852	0.0769747	0.429199	chr16	22813213	22857669	-	NA	Tbccd1
ENSMUSG00000047507.12	364.608381907056	-0.771365	0.43576	-1.77016	0.0767002	0.429199	chr17	25242658	25256364	-	NA	Baiap3
ENSMUSG00000024053.11	3729.9027141987	-0.32846	0.185616	-1.76957	0.0767992	0.429199	chr17	71252171	71311978	-	NA	Emilin2
ENSMUSG00000052459.13	1390.82557724922	-0.220952	0.125103	-1.76617	0.0773675	0.429803	chr16	44085401	44139705	-	NA	Atp6v1a
ENSMUSG00000106149.1	176.517350429204	-0.393275	0.222777	-1.76533	0.0775088	0.430111	chr3	135650669	135654566	-	NA	Gm43430
ENSMUSG00000033933.13	390.614681979856	-0.429903	0.243591	-1.76486	0.0775878	0.430111	chr6	113623958	113631633	+	NA	Vhl
ENSMUSG00000030720.16	1192.82970078939	-0.30705	0.173962	-1.76504	0.0775572	0.430111	chr7	126571206	126585817	-	NA	Cln3
ENSMUSG00000102153.1	186.946269671472	0.55697	0.315627	1.76464	0.0776235	0.430111	chr9	32525144	32526958	-	NA	Gm37474
ENSMUSG00000020253.15	1492.70453627065	-0.350126	0.198494	-1.76391	0.0777464	0.430515	chr9	106194946	106199746	-	NA	Ppm1m
ENSMUSG00000079298.9	137.89346905191	-2.47542	1.40402	-1.76309	0.0778845	0.430795	chr6	128813705	128826331	-	NA	Klrb1b
ENSMUSG00000031156.18	141.943285319046	-0.5242	0.297331	-1.76302	0.0778974	0.430795	chrX	7884027	7894492	+	NA	Slc35a2
ENSMUSG00000017721.15	630.218822892625	-0.325852	0.185086	-1.76055	0.0783153	0.43208	chr2	164497519	164508301	+	NA	Pigt
ENSMUSG00000029500.16	164.991194008936	0.361011	0.205124	1.75996	0.0784146	0.43208	chr5	110259129	110269913	-	NA	Pgam5
ENSMUSG00000093661.1	363.838709950684	-0.36817	0.209158	-1.76024	0.0783667	0.43208	chr6	99625134	99666771	-	NA	Eif4e3
ENSMUSG00000030447.15	1284.98510103489	-0.195086	0.110806	-1.7606	0.0783056	0.43208	chr7	55841744	55932602	+	NA	Cyfip1
ENSMUSG00000021756.12	1180.32241630909	-0.345242	0.196122	-1.76034	0.07835	0.43208	chr13	112464069	112510086	+	NA	Il6st
ENSMUSG00000024773.15	1822.35721944284	-0.289766	0.164653	-1.75986	0.0784319	0.43208	chr19	6241667	6262335	+	NA	Atg2a
ENSMUSG00000033703.9	253.865425222287	-0.534046	0.30374	-1.75823	0.0787076	0.432607	chr8	110882455	110902488	-	NA	Fcsk
ENSMUSG00000037075.7	364.041103332257	0.364388	0.207208	1.75856	0.0786525	0.432607	chr15	58889228	58907057	+	NA	Rnf139
ENSMUSG00000115946.2	242.853561577829	-0.644901	0.366815	-1.75811	0.0787291	0.432607	chr15	76266460	76269839	-	NA	Mirt2
ENSMUSG00000003233.12	335.580873141618	0.288284	0.16396	1.75826	0.0787032	0.432607	chr16	20516981	20534010	+	NA	Dvl3
ENSMUSG00000019731.13	1768.74374600172	-0.214655	0.122153	-1.75727	0.0788719	0.432837	chr8	72480640	72492614	-	NA	Slc35e1
ENSMUSG00000071068.7	1410.91311257741	-0.271957	0.154753	-1.75736	0.0788562	0.432837	chr17	48299497	48312533	+	NA	Treml2
ENSMUSG00000040102.10	180.623752230165	0.473439	0.269621	1.75595	0.0790975	0.433244	chr6	147091378	147112778	+	NA	Klhl42
ENSMUSG00000021156.17	1176.0252812143	0.318602	0.181402	1.75634	0.0790312	0.433244	chr13	9684832	9765330	-	NA	Zmynd11
ENSMUSG00000024219.16	1326.77790948115	-0.264947	0.150865	-1.75618	0.0790571	0.433244	chr17	27909305	28062775	+	NA	Anks1
ENSMUSG00000028273.15	892.51385092176	-0.327102	0.186319	-1.7556	0.0791565	0.433291	chr3	142239589	142395696	-	NA	Pdlim5
ENSMUSG00000054717.7	6177.85196630948	-0.194236	0.110663	-1.7552	0.0792247	0.433388	chr8	57511906	57515999	+	NA	Hmgb2
ENSMUSG00000047281.3	199.056422106344	-0.455236	0.259486	-1.75438	0.0793658	0.433883	chr4	133600555	133602168	-	NA	Sfn
ENSMUSG00000041959.14	1139.50744813589	-0.377139	0.215107	-1.75326	0.0795568	0.434098	chr3	93555079	93564643	+	NA	S100a10
ENSMUSG00000031722.10	11162.5365980987	-0.833758	0.475524	-1.75335	0.0795424	0.434098	chr8	109575127	109579172	-	NA	Hp
ENSMUSG00000018167.10	538.304128990355	-0.367683	0.209692	-1.75345	0.0795253	0.434098	chr11	98358367	98381112	+	NA	Stard3
ENSMUSG00000050144.13	475.882835558655	-0.26826	0.153093	-1.75227	0.0797267	0.434749	chr3	88410497	88425139	-	NA	Slc25a44
ENSMUSG00000045767.9	538.702452468639	0.303056	0.173097	1.75079	0.0799823	0.435865	chr13	55693123	55703500	+	NA	B230219D22Rik
ENSMUSG00000052435.7	1342.94567265261	-0.658491	0.376345	-1.7497	0.0801704	0.436613	chr14	54710359	54712174	-	NA	Cebpe
ENSMUSG00000039633.7	203.824970397739	-0.479578	0.274277	-1.74852	0.0803746	0.437335	chr8	36216063	36249516	-	NA	Lonrf1
ENSMUSG00000032733.6	257.82267270976	0.410621	0.234902	1.74805	0.0804558	0.437335	chr9	56917192	56928371	-	NA	Snx33
ENSMUSG00000022272.17	117.92551626265	0.510082	0.291754	1.74833	0.080407	0.437335	chr15	25622524	25813673	+	NA	Myo10
ENSMUSG00000029246.14	208.262538162968	0.469809	0.269021	1.74637	0.080747	0.43864	chr5	76913248	76951578	-	NA	Ppat
ENSMUSG00000026849.18	494.001112989476	-0.291406	0.166975	-1.74521	0.0809476	0.439452	chr2	30960626	30967933	-	NA	Tor1a
ENSMUSG00000031378.14	1419.47090287913	-0.212408	0.121738	-1.74479	0.0810222	0.439579	chrX	73716596	73738534	+	NA	Abcd1
ENSMUSG00000067071.8	248.78040208527	0.466194	0.267327	1.74391	0.0811752	0.439602	chr1	91411482	91414038	-	NA	Hes6
ENSMUSG00000017615.12	150.389494381837	-0.408245	0.234102	-1.74388	0.0811801	0.439602	chr11	78522849	78536332	-	NA	Tnfaip1
ENSMUSG00000005125.13	882.399780223804	-0.26648	0.152781	-1.7442	0.0811248	0.439602	chr15	66929317	66969640	-	NA	Ndrg1
ENSMUSG00000026399.12	563.975593555065	0.536226	0.307618	1.74316	0.0813064	0.43962	chr1	130439026	130462744	-	NA	Cd55
ENSMUSG00000058594.15	807.924141078798	-0.228159	0.130916	-1.74279	0.0813703	0.43962	chr2	11742572	11777582	-	NA	Fbh1
ENSMUSG00000005907.14	147.991624515082	0.314292	0.180355	1.74263	0.081398	0.43962	chr5	3596065	3637232	+	NA	Pex1
ENSMUSG00000072721.8	189.254192772004	-1.29095	0.740898	-1.74241	0.0814369	0.43962	chr6	130148798	130162569	-	NA	Klra14-ps
ENSMUSG00000018909.15	2881.01724945874	0.283315	0.162601	1.74239	0.0814395	0.43962	chr7	99535465	99606771	+	NA	Arrb1
ENSMUSG00000026107.11	1431.29509000265	-0.313492	0.179961	-1.742	0.0815076	0.439711	chr1	51465861	51478425	-	NA	Nabp1
ENSMUSG00000027406.12	489.063294359008	-0.273279	0.156906	-1.74167	0.0815658	0.439748	chr2	130279308	130284547	-	NA	Idh3b
ENSMUSG00000034216.12	893.306823788643	-0.378095	0.217406	-1.73911	0.0820146	0.440618	chr2	119288739	119298453	+	NA	Vps18
ENSMUSG00000028393.10	213.155607840594	0.501913	0.288432	1.74014	0.0818341	0.440618	chr4	62509168	62519918	-	NA	Alad
ENSMUSG00000030137.8	131.223368509326	-0.885513	0.509007	-1.73969	0.0819137	0.440618	chr6	121210695	121226854	+	NA	Tuba8
ENSMUSG00000037808.13	493.442191941682	0.399752	0.229828	1.73935	0.0819733	0.440618	chr9	13827715	13854987	+	NA	Fam76b
ENSMUSG00000021277.16	805.764512488581	-0.239652	0.13781	-1.739	0.0820351	0.440618	chr12	111166369	111267153	+	NA	Traf3
ENSMUSG00000067194.6	374.089575022978	0.318211	0.18285	1.74029	0.0818086	0.440618	chrX	159372177	159389928	+	NA	Eif1ax
ENSMUSG00000038304.14	164.648598862071	-0.833578	0.479448	-1.73862	0.0821018	0.4407	chr3	96798762	96829351	-	NA	Cd160
ENSMUSG00000104347.1	152.978458581862	-0.590282	0.339586	-1.73824	0.082169	0.440785	chr4	6378017	6378292	+	NA	Gm37689
ENSMUSG00000022489.6	668.292549644045	-0.379004	0.218083	-1.73789	0.0822309	0.440842	chr15	103503033	103530052	+	NA	Pde1b
ENSMUSG00000026972.15	563.11136661855	-0.241905	0.139286	-1.73674	0.0824325	0.441138	chr2	24925351	24935252	-	NA	Arrdc1
ENSMUSG00000067825.11	122.668370191481	-0.475514	0.273822	-1.73658	0.0824616	0.441138	chr6	121183666	121198837	+	NA	Pex26
ENSMUSG00000030216.12	898.932243485332	0.207872	0.119661	1.73718	0.0823555	0.441138	chr6	136813653	136828233	-	NA	Wbp11
ENSMUSG00000056919.9	179.276655124685	0.403351	0.232329	1.73612	0.0825431	0.441138	chr9	87189576	87255536	-	NA	Cep162
ENSMUSG00000018379.17	2401.2497091817	0.210952	0.121495	1.7363	0.0825115	0.441138	chr11	88047372	88053755	+	NA	Srsf1
ENSMUSG00000028104.14	133.629814057806	0.422279	0.243322	1.73547	0.0826572	0.441198	chr3	96577871	96594181	-	NA	Polr3gl
ENSMUSG00000022414.8	234.159526812975	0.329671	0.189943	1.73563	0.0826296	0.441198	chr15	80133126	80161707	+	NA	Tab1
ENSMUSG00000020593.16	664.426834481885	0.333362	0.192359	1.73302	0.0830924	0.443245	chr12	16535668	16646966	-	NA	Lpin1
ENSMUSG00000028557.10	774.979873086249	-0.27256	0.157365	-1.73202	0.08327	0.443917	chr4	109451097	109484728	-	NA	Rnf11
ENSMUSG00000030339.7	460.709677122208	-0.423457	0.244669	-1.73074	0.083499	0.444764	chr6	125306570	125313885	-	NA	Ltbr
ENSMUSG00000025241.16	487.623601832587	0.244	0.140996	1.73055	0.0835326	0.444764	chr9	123789499	123851899	-	NA	Fyco1
ENSMUSG00000038534.18	400.640634071803	-0.328836	0.190068	-1.7301	0.0836127	0.444915	chr11	97050627	97068904	+	NA	Osbpl7
ENSMUSG00000029131.14	1055.81539699274	0.179024	0.103529	1.72922	0.0837694	0.445197	chr5	29735687	29818134	+	NA	Dnajb6
ENSMUSG00000031851.14	146.454455844039	-0.366358	0.21185	-1.72932	0.0837515	0.445197	chr8	125729962	125748235	+	NA	Ntpcr
ENSMUSG00000028798.16	434.656018591968	0.306474	0.177355	1.72803	0.0839827	0.445778	chr4	129591959	129600648	-	NA	Eif3i
ENSMUSG00000023021.15	403.24656806959	-0.266829	0.154401	-1.72816	0.0839596	0.445778	chr15	99734880	99772885	-	NA	Cers5
ENSMUSG00000005481.18	532.488729660016	0.191162	0.110693	1.72695	0.0841761	0.446529	chr8	83715176	83726892	+	NA	Ddx39
ENSMUSG00000029863.13	878.363589731047	0.221969	0.128661	1.72521	0.0844888	0.447358	chr6	42264984	42282508	+	NA	Casp2
ENSMUSG00000031812.16	3336.20345396132	-0.210689	0.122091	-1.72567	0.0844065	0.447358	chr8	121590360	121598760	+	NA	Map1lc3b
ENSMUSG00000033792.12	586.293897587584	-0.343131	0.198864	-1.72546	0.0844448	0.447358	chrX	106027275	106124926	+	NA	Atp7a
ENSMUSG00000044768.16	1608.84515260919	-0.230801	0.133828	-1.72462	0.0845968	0.447654	chr1	97606317	97662074	-	NA	D1Ertd622e
ENSMUSG00000036402.13	454.55080772694	-0.304425	0.176698	-1.72286	0.0849143	0.447678	chr6	66896396	67021350	+	NA	Gng12
ENSMUSG00000019158.9	145.574764379094	-0.708273	0.411016	-1.72323	0.0848477	0.447678	chr7	16452778	16455494	+	NA	Tmem160
ENSMUSG00000032691.14	2123.54292218906	-0.749877	0.435032	-1.72373	0.084757	0.447678	chr11	59541567	59566956	+	NA	Nlrp3
ENSMUSG00000062352.14	291.965007326414	-0.376807	0.218575	-1.72393	0.084721	0.447678	chr12	21240824	21286284	-	NA	Itgb1bp1
ENSMUSG00000063480.8	317.669718085972	0.285439	0.165645	1.7232	0.0848524	0.447678	chr15	82040524	82047598	-	NA	Snu13
ENSMUSG00000024601.9	313.892637413076	0.356612	0.206965	1.72305	0.0848793	0.447678	chr18	58659465	58680368	+	NA	Isoc1
ENSMUSG00000004100.12	172.784242342403	0.389342	0.226065	1.72225	0.0850238	0.44798	chr9	20888174	20892178	+	NA	Ppan
ENSMUSG00000043252.8	153.179919749229	0.353267	0.205163	1.72188	0.085091	0.448059	chr4	15265830	15286753	+	NA	Tmem64
ENSMUSG00000033335.17	3020.8814076772	-0.185886	0.107981	-1.72146	0.085167	0.448083	chr9	21424907	21507759	+	NA	Dnm2
ENSMUSG00000033355.6	358.952019446163	-0.677962	0.393871	-1.72128	0.0852	0.448083	chr16	23520290	23614222	+	NA	Rtp4
ENSMUSG00000033379.13	1335.10508087348	-0.204536	0.11885	-1.72096	0.0852585	0.448116	chr4	117884325	117887333	-	NA	Atp6v0b
ENSMUSG00000062762.17	309.157389056498	0.3246	0.188718	1.72002	0.0854284	0.448734	chr9	36779158	36797393	-	NA	Ei24
ENSMUSG00000028207.18	241.037478763977	0.455575	0.264929	1.71961	0.0855033	0.448853	chr4	9448068	9669344	-	NA	Asph
ENSMUSG00000001089.14	188.121379163945	0.359325	0.209029	1.71902	0.0856112	0.449145	chr4	136469760	136554780	+	NA	Luzp1
ENSMUSG00000020057.2	382.659164628273	-0.358409	0.208565	-1.71845	0.0857149	0.449414	chr10	88322803	88379080	-	NA	Dram1
ENSMUSG00000022973.18	1480.11755463171	-0.240848	0.140281	-1.7169	0.085998	0.450623	chr16	90936091	91011308	-	NA	Synj1
ENSMUSG00000009772.15	546.658000724243	-0.354934	0.207004	-1.71463	0.0864136	0.45141	chr1	132316125	132333488	+	NA	Nuak2
ENSMUSG00000029687.16	791.816131186778	0.268505	0.156699	1.71351	0.0866193	0.45141	chr6	47530138	47595341	-	NA	Ezh2
ENSMUSG00000040824.3	404.347482261898	0.375845	0.219087	1.7155	0.0862531	0.45141	chr7	19149721	19153542	+	NA	Snrpd2
ENSMUSG00000030505.17	259.937350163942	-0.304322	0.177611	-1.71342	0.0866344	0.45141	chr7	49778345	49858265	+	NA	Prmt3
ENSMUSG00000030530.15	2158.68982416782	-0.256187	0.149536	-1.71321	0.0866741	0.45141	chr7	80388584	80405436	-	NA	Furin
ENSMUSG00000030795.18	2103.30687095366	0.179239	0.104576	1.71396	0.0865358	0.45141	chr7	127967456	127985701	+	NA	Fus
ENSMUSG00000096472.2	1070.72949216437	-0.306773	0.179011	-1.7137	0.0865829	0.45141	chr9	21288409	21291407	-	NA	Cdkn2d
ENSMUSG00000020454.17	871.529884919246	0.231105	0.134816	1.71423	0.0864874	0.45141	chr11	3202391	3244588	+	NA	Eif4enif1
ENSMUSG00000033880.11	567.594204787356	-0.520926	0.303912	-1.71407	0.0865168	0.45141	chr11	118392750	118402092	-	NA	Lgals3bp
ENSMUSG00000021629.10	612.163027177168	0.260265	0.151755	1.71504	0.0863384	0.45141	chr13	100802647	100833427	-	NA	Slc30a5
ENSMUSG00000032078.17	334.197039416719	0.296164	0.172908	1.71284	0.0867426	0.451493	chr9	46273063	46282643	+	NA	Zpr1
ENSMUSG00000002064.10	287.456719502751	-0.392105	0.229018	-1.71212	0.0868751	0.451908	chr11	78245745	78255496	+	NA	Sdf2
ENSMUSG00000030741.15	246.842190637852	-0.511669	0.298943	-1.71159	0.0869717	0.452137	chr7	126370059	126377450	-	NA	Spns1
ENSMUSG00000020841.5	1768.43619469997	-0.290461	0.169748	-1.71113	0.0870571	0.452307	chr11	76778423	76847018	-	NA	Cpd
ENSMUSG00000053819.16	769.355892508721	0.287744	0.168257	1.71014	0.0872391	0.452817	chr3	126596301	126846326	+	NA	Camk2d
ENSMUSG00000022488.9	4825.62894807609	-0.192861	0.112783	-1.71003	0.0872608	0.452817	chr15	103453793	103498810	+	NA	Nckap1l
ENSMUSG00000055013.16	1560.65217500226	-0.34747	0.203316	-1.70901	0.0874484	0.45316	chr1	89454805	89897617	+	NA	Agap1
ENSMUSG00000026991.20	176.889784391869	0.448369	0.26243	1.70852	0.087539	0.45316	chr2	59160849	59355208	+	NA	Pkp4
ENSMUSG00000033161.10	2727.9832311459	-0.235993	0.138149	-1.70825	0.0875908	0.45316	chr3	101576218	101604684	-	NA	Atp1a1
ENSMUSG00000079562.7	1289.37421231952	-0.249473	0.146005	-1.70866	0.0875141	0.45316	chr5	33335508	33373296	+	NA	Maea
ENSMUSG00000041477.14	153.75788070065	0.389978	0.228195	1.70896	0.0874579	0.45316	chr6	119175252	119221616	+	NA	Dcp1b
ENSMUSG00000035247.16	3902.69609452231	-0.140143	0.0820909	-1.70717	0.0877904	0.453767	chr12	51743721	51829536	-	NA	Hectd1
ENSMUSG00000035842.10	259.412660624751	-0.300807	0.176215	-1.70704	0.087814	0.453767	chr17	66123519	66152174	+	NA	Ddx11
ENSMUSG00000057894.10	120.969240693564	0.405756	0.237819	1.70615	0.0879799	0.453805	chr7	12804976	12818858	-	NA	Zfp329
ENSMUSG00000023010.15	6748.09325271323	-0.295633	0.173255	-1.70635	0.0879434	0.453805	chr15	99392881	99410049	+	NA	Tmbim6
ENSMUSG00000099083.7	624.527391746873	0.301313	0.176577	1.70641	0.0879326	0.453805	chr15	102525945	102625464	-	NA	Atf7
ENSMUSG00000035692.7	203.404639861691	-0.746916	0.438038	-1.70514	0.0881686	0.454061	chr4	156199454	156200796	-	NA	Isg15
ENSMUSG00000037344.14	542.539178114451	-0.45742	0.268213	-1.70543	0.0881134	0.454061	chr5	137314557	137333597	-	NA	Slc12a9
ENSMUSG00000035085.5	274.285340209931	-0.739467	0.433697	-1.70503	0.0881882	0.454061	chr11	83437676	83441233	+	NA	1700020L24Rik
ENSMUSG00000048865.16	5528.17911115185	-0.241935	0.142026	-1.70345	0.0884834	0.454609	chr1	171388953	171410298	+	NA	Arhgap30
ENSMUSG00000028673.10	728.513020045284	-0.274186	0.16093	-1.70376	0.0884256	0.454609	chr4	135920734	135940311	+	NA	Fuca1
ENSMUSG00000038507.6	311.936884926489	-0.464736	0.272962	-1.70257	0.0886484	0.454609	chr6	39086409	39118349	-	NA	Parp12
ENSMUSG00000030706.17	247.8357108788	0.350669	0.205971	1.70252	0.0886581	0.454609	chr7	100545750	100608301	-	NA	Mrpl48
ENSMUSG00000049625.6	1360.33953853222	-0.262443	0.154152	-1.70249	0.0886634	0.454609	chr13	56173703	56178885	-	NA	Tifab
ENSMUSG00000042417.5	272.462601090544	-1.24374	0.730546	-1.70248	0.0886655	0.454609	chr13	112987801	112990777	+	NA	Ccno
ENSMUSG00000024081.9	868.324663266339	-0.255755	0.150093	-1.70398	0.0883847	0.454609	chr17	78919005	78937066	-	NA	Cebpz
ENSMUSG00000025225.15	885.672839999377	-0.284897	0.167371	-1.70219	0.0887201	0.454617	chr19	46304319	46312385	+	NA	Nfkb2
ENSMUSG00000109719.1	131.506212975124	-0.789718	0.464118	-1.70155	0.0888402	0.454832	chr8	27168839	27171012	-	NA	Gm45266
ENSMUSG00000074030.3	466.730822389532	-0.378899	0.222698	-1.7014	0.0888679	0.454832	chr8	124893107	124897705	-	NA	Exoc8
ENSMUSG00000030231.11	255.771245692411	0.644523	0.37917	1.69983	0.0891636	0.455243	chr6	140424053	140597110	+	NA	Plekha5
ENSMUSG00000003752.9	126.21292212541	0.59104	0.347721	1.69975	0.0891771	0.455243	chr7	27207171	27228661	-	NA	Itpkc
ENSMUSG00000030789.9	728.656332410956	-0.415009	0.244145	-1.69985	0.0891594	0.455243	chr7	128129546	128150657	+	NA	Itgax
ENSMUSG00000052917.15	632.513543448013	0.292742	0.172143	1.70057	0.0890235	0.455243	chr16	56048337	56190012	+	NA	Senp7
ENSMUSG00000024164.15	16462.4449911717	-0.593708	0.34933	-1.69956	0.0892134	0.455243	chr17	57203969	57228136	-	NA	C3
ENSMUSG00000031731.16	1370.88728518331	-0.163597	0.0962947	-1.69892	0.0893343	0.455589	chr8	109778553	109864204	+	NA	Ap1g1
ENSMUSG00000028837.8	281.880207313001	0.395037	0.232718	1.69749	0.0896033	0.45669	chr4	126677629	126709714	+	NA	Psmb2
ENSMUSG00000021322.8	856.950498280678	-0.344669	0.203122	-1.69686	0.0897234	0.456912	chr13	20794112	21036617	+	NA	Aoah
ENSMUSG00000025154.15	1541.94506363596	-0.337662	0.199011	-1.6967	0.0897535	0.456912	chr19	41766587	41802047	-	NA	Arhgap19
ENSMUSG00000066829.7	125.716427494692	0.55433	0.326852	1.69596	0.0898926	0.457349	chr9	22276747	22307648	-	NA	Zfp810
ENSMUSG00000042148.8	124.856997037125	-0.482346	0.284527	-1.69526	0.0900265	0.457735	chr11	63962626	64079468	-	NA	Cox10
ENSMUSG00000045817.8	4208.57034187817	-0.359286	0.211968	-1.695	0.0900751	0.457735	chr17	84183930	84187947	-	NA	Zfp36l2
ENSMUSG00000027601.13	355.790034654097	0.292909	0.172857	1.69451	0.0901677	0.457934	chr3	19187326	19220817	+	NA	Mtfr1
ENSMUSG00000002718.14	543.799348922149	0.259362	0.153141	1.69362	0.0903385	0.45817	chr2	166906039	166946389	+	NA	Cse1l
ENSMUSG00000023791.16	242.4956097663	-0.458846	0.270957	-1.69343	0.0903743	0.45817	chr16	32084415	32099740	-	NA	Pigx
ENSMUSG00000079557.11	803.51073283257	-0.251037	0.148195	-1.69397	0.0902716	0.45817	chr17	33685691	33718670	-	NA	March2
ENSMUSG00000036882.7	174.770457268617	0.420697	0.248482	1.69307	0.0904417	0.458242	chr7	30522225	30535060	-	NA	Arhgap33
ENSMUSG00000084796.1	403.750789799987	-0.361006	0.213349	-1.69209	0.090629	0.458649	chr11	87755576	87757270	+	NA	Mir142hg
ENSMUSG00000025261.17	3519.26633076153	0.208657	0.123307	1.69218	0.0906111	0.458649	chrX	151800806	151935417	+	NA	Huwe1
ENSMUSG00000056394.17	917.95574222997	0.324308	0.191938	1.68965	0.091095	0.460193	chr7	13277282	13311433	+	NA	Lig1
ENSMUSG00000036644.15	1113.52876342994	-0.227085	0.134392	-1.68972	0.0910824	0.460193	chr11	50131395	50172785	+	NA	Tbc1d9b
ENSMUSG00000021248.9	1807.41996912241	-0.166964	0.098785	-1.69018	0.0909943	0.460193	chr12	85340613	85374847	-	NA	Tmed10
ENSMUSG00000020827.18	594.748990114502	0.274388	0.162465	1.68891	0.0912366	0.460637	chr11	70562880	70614483	+	NA	Mink1
ENSMUSG00000027770.5	593.383205916068	0.281517	0.16678	1.68795	0.0914207	0.460754	chr3	62468012	62507004	-	NA	Dhx36
ENSMUSG00000038047.18	295.090948717049	0.263569	0.156132	1.68811	0.0913901	0.460754	chr4	86578854	86612055	-	NA	Haus6
ENSMUSG00000040721.9	294.921130881394	0.381205	0.225805	1.6882	0.0913723	0.460754	chr14	55060261	55092324	-	NA	Zfhx2
ENSMUSG00000089872.10	546.558514846774	-0.29798	0.176737	-1.686	0.091795	0.461556	chr1	190700201	190911770	-	NA	Rps6kc1
ENSMUSG00000023008.18	866.004176755332	-0.325914	0.193209	-1.68684	0.0916338	0.461556	chr15	99317224	99370482	-	NA	Fmnl3
ENSMUSG00000022831.14	5038.19427596093	-0.300158	0.178	-1.68628	0.0917424	0.461556	chr16	36934982	36963212	+	NA	Hcls1
ENSMUSG00000024856.10	1420.38424125324	-0.409971	0.243082	-1.68656	0.0916889	0.461556	chr19	4097181	4099019	+	NA	Cdk2ap2
ENSMUSG00000029084.5	184.662833978311	0.443057	0.262844	1.68563	0.0918676	0.461651	chr5	43868552	43912375	+	NA	Cd38
ENSMUSG00000041324.14	569.99056987179	-1.09582	0.650372	-1.68491	0.0920059	0.462075	chr13	16011850	16031621	+	NA	Inhba
ENSMUSG00000056429.4	1917.78930051503	-0.202661	0.120381	-1.6835	0.0922774	0.463168	chr6	72608431	72617000	-	NA	Tgoln1
ENSMUSG00000037731.5	2121.60747834494	-0.266871	0.158572	-1.68297	0.0923815	0.463291	chr4	132781842	132796387	-	NA	Themis2
ENSMUSG00000003123.15	530.696244365206	-0.282083	0.167653	-1.68254	0.0924639	0.463291	chr7	25379526	25398710	-	NA	Lipe
ENSMUSG00000024817.13	700.602832595476	0.208048	0.123638	1.68272	0.0924284	0.463291	chr19	30030512	30093722	+	NA	Uhrf2
ENSMUSG00000021270.13	1715.93820646511	0.241605	0.143623	1.68222	0.0925264	0.463334	chr12	110690604	110702728	-	NA	Hsp90aa1
ENSMUSG00000012117.13	796.949730984475	-0.270861	0.161066	-1.68167	0.092632	0.463592	chr4	133969027	134000918	-	NA	Dhdds
ENSMUSG00000026767.12	525.109781276112	-0.29698	0.176801	-1.67974	0.0930081	0.464662	chr2	12347262	12419470	-	NA	Mindy3
ENSMUSG00000061306.16	1583.19029130258	-0.301338	0.179378	-1.6799	0.0929765	0.464662	chr11	120103959	120151346	-	NA	Slc38a10
ENSMUSG00000058624.13	6902.00893687776	-0.642284	0.382272	-1.68018	0.0929229	0.464662	chr19	21391306	21473445	-	NA	Gda
ENSMUSG00000004947.15	357.800477392422	-0.279244	0.166272	-1.67944	0.0930656	0.464678	chr5	135994799	136032872	+	NA	Dtx2
ENSMUSG00000064215.13	526.972243176859	-0.454057	0.270445	-1.67893	0.093166	0.464909	chr12	103434210	103440239	+	NA	Ifi27
ENSMUSG00000028059.16	2710.77870387728	-0.263147	0.15677	-1.67856	0.0932376	0.464996	chr3	88605965	88648052	+	NA	Arhgef2
ENSMUSG00000032932.15	323.083700470165	-0.450381	0.268365	-1.67824	0.0933	0.465037	chr16	75745430	75767104	-	NA	Hspa13
ENSMUSG00000022742.6	541.161567141606	0.404396	0.241058	1.67759	0.0934272	0.465401	chr16	58670291	58717636	+	NA	Cpox
ENSMUSG00000018585.9	278.099704654458	0.30428	0.18142	1.67721	0.0935005	0.465496	chr11	55446640	55461239	-	NA	Atox1
ENSMUSG00000028986.12	138.26664441529	0.52929	0.315718	1.67646	0.0936477	0.465958	chr5	24100604	24160792	+	NA	Klhl7
ENSMUSG00000021003.10	434.233464709075	-0.481209	0.287144	-1.67584	0.0937689	0.466291	chr12	98202293	98259459	-	NA	Galc
ENSMUSG00000018363.16	664.36766549414	-0.222503	0.132848	-1.67487	0.0939594	0.466967	chr11	106820065	106920715	-	NA	Smurf2
ENSMUSG00000021519.11	178.654603854638	0.388137	0.231818	1.67432	0.094068	0.466967	chr13	66906967	66933088	-	NA	Mterf3
ENSMUSG00000042354.7	347.219816095777	0.344064	0.205467	1.67454	0.0940244	0.466967	chr14	31012432	31019152	-	NA	Gnl3
ENSMUSG00000026483.13	3847.15706870943	0.240614	0.143752	1.67381	0.0941676	0.467063	chr1	151571185	151721939	+	NA	Fam129a
ENSMUSG00000057113.13	1507.91245846585	0.200414	0.119766	1.67339	0.0942506	0.467063	chr11	33152286	33163206	-	NA	Npm1
ENSMUSG00000051390.10	525.272349199987	-0.298824	0.178563	-1.67349	0.0942308	0.467063	chr17	33915903	33919325	+	NA	Zbtb22
ENSMUSG00000031732.12	349.363810244681	0.320173	0.191479	1.6721	0.0945045	0.467511	chr8	109868541	109944671	+	NA	Phlpp2
ENSMUSG00000000378.15	1170.81171740836	0.206207	0.12332	1.67213	0.0944988	0.467511	chr11	6546886	6596744	+	NA	Ccm2
ENSMUSG00000021665.9	899.174519327854	-0.25439	0.152108	-1.67243	0.0944394	0.467511	chr13	97176330	97198357	-	NA	Hexb
ENSMUSG00000039164.2	133.577165782421	-0.497567	0.297796	-1.67083	0.0947544	0.46784	chr2	32450456	32456953	+	NA	Naif1
ENSMUSG00000027649.15	357.527802240972	-0.329376	0.197277	-1.66961	0.0949959	0.46784	chr2	157737400	157891614	+	NA	Ctnnbl1
ENSMUSG00000002204.9	1536.05952875241	-0.256629	0.153711	-1.66956	0.095007	0.46784	chr7	44572379	44586862	+	NA	Napsa
ENSMUSG00000032050.18	1168.65037312805	0.258622	0.154744	1.67129	0.0946639	0.46784	chr9	52047172	52100463	+	NA	Rdx
ENSMUSG00000017716.15	464.459214244166	0.281121	0.168328	1.67007	0.094905	0.46784	chr11	117849250	117855743	+	NA	Birc5
ENSMUSG00000020654.15	153.587740593688	0.585949	0.350897	1.66986	0.0949465	0.46784	chr12	4133102	4213525	+	NA	Adcy3
ENSMUSG00000020571.12	998.053318978252	-0.281584	0.168513	-1.67099	0.094723	0.46784	chr12	17266544	17284770	+	NA	Pdia6
ENSMUSG00000050088.9	227.50144366913	-0.415251	0.248632	-1.67014	0.0948912	0.46784	chr17	14943183	14959570	+	NA	1600012H06Rik
ENSMUSG00000053581.13	591.125107354181	-0.316523	0.189684	-1.66869	0.0951795	0.468421	chr5	139471210	139484549	-	NA	Zfand2a
ENSMUSG00000040809.10	28015.6966795633	-0.734756	0.440607	-1.6676	0.0953956	0.468946	chr3	106147553	106167564	-	NA	Chil3
ENSMUSG00000079555.2	319.114410992949	0.361516	0.21676	1.66781	0.0953526	0.468946	chr5	34153879	34169527	-	NA	Haus3
ENSMUSG00000029624.10	279.680692272051	0.296465	0.17793	1.66619	0.0956749	0.47005	chr5	145147513	145167108	-	NA	Ptcd1
ENSMUSG00000000568.15	1318.2634916491	0.280437	0.168509	1.66422	0.0960675	0.471709	chr5	99955934	99978938	-	NA	Hnrnpd
ENSMUSG00000048707.9	165.147006803774	-0.498742	0.30044	-1.66004	0.0969063	0.472047	chr2	25262617	25269885	+	NA	Tprn
ENSMUSG00000039967.14	1252.73223904401	0.361435	0.217708	1.66018	0.0968785	0.472047	chr4	34803112	34882960	-	NA	Zfp292
ENSMUSG00000029344.14	929.012886825902	-0.355638	0.214035	-1.66159	0.0965957	0.472047	chr5	112276690	112315361	+	NA	Tpst2
ENSMUSG00000018001.18	273.848055514741	0.305899	0.184043	1.66211	0.0964916	0.472047	chr5	143622446	143710250	+	NA	Cyth3
ENSMUSG00000030298.10	597.606898896467	0.243849	0.146707	1.66215	0.0964831	0.472047	chr6	113728061	113740743	-	NA	Sec13
ENSMUSG00000006335.16	134.968798131728	-0.529066	0.318758	-1.65977	0.0969606	0.472047	chr7	3620323	3629929	-	NA	Tfpt
ENSMUSG00000050271.12	310.202186286591	0.433798	0.261111	1.66135	0.0966425	0.472047	chr8	36094827	36147787	+	NA	Prag1
ENSMUSG00000034024.8	1325.94190053703	0.167701	0.100888	1.66225	0.096462	0.472047	chr10	117051000	117063814	-	NA	Cct2
ENSMUSG00000057322.12	834.876786554054	0.378456	0.227748	1.66173	0.0965664	0.472047	chr11	114668523	114672331	+	NA	Rpl38
ENSMUSG00000078945.10	1257.63987353003	-0.307623	0.185318	-1.65997	0.0969201	0.472047	chr13	100144062	100202092	-	NA	Naip2
ENSMUSG00000021733.11	501.825589611073	0.32394	0.194988	1.66134	0.0966457	0.472047	chr14	14702278	14799940	+	NA	Slc4a7
ENSMUSG00000021957.7	8110.57313607577	-0.296053	0.17837	-1.65977	0.0969613	0.472047	chr14	30548358	30574720	+	NA	Tkt
ENSMUSG00000068015.8	788.182019524585	-0.179435	0.107886	-1.6632	0.0962731	0.472047	chr14	74754674	74947876	-	NA	Lrch1
ENSMUSG00000059409.9	418.65103729674	0.28307	0.170429	1.66093	0.0967283	0.472047	chr17	46682990	46705111	-	NA	Ppp2r5d
ENSMUSG00000038344.14	183.345076838629	0.420918	0.25334	1.66148	0.096618	0.472047	chrX	162778918	162829454	-	NA	Txlng
ENSMUSG00000064061.13	159.858599950102	0.467868	0.281955	1.65937	0.0970408	0.472166	chr16	48924231	48994165	-	NA	Dzip3
ENSMUSG00000028248.15	1168.57581778333	0.31119	0.187699	1.65792	0.0973339	0.473056	chr4	21847582	21876475	+	NA	Pnisr
ENSMUSG00000041671.13	141.90808159059	0.429942	0.259288	1.65816	0.097285	0.473056	chr6	142345653	142363257	+	NA	Pyroxd1
ENSMUSG00000001674.11	274.541036963569	0.249813	0.150987	1.65453	0.0980197	0.473347	chr1	121553834	121567989	-	NA	Ddx18
ENSMUSG00000026447.16	438.213026327009	0.417045	0.251896	1.65563	0.0977976	0.473347	chr1	133045666	133108687	+	NA	Pik3c2b
ENSMUSG00000050043.16	154.46765347506	-0.354389	0.214211	-1.65439	0.0980477	0.473347	chr2	84671315	84679140	-	NA	Tmx2
ENSMUSG00000014748.13	631.258725306761	0.314468	0.190117	1.65408	0.0981123	0.473347	chr6	83768884	83775813	-	NA	Tex261
ENSMUSG00000030340.16	194.227035486484	-0.449172	0.27151	-1.65435	0.0980572	0.473347	chr6	125320658	125344943	+	NA	Scnn1a
ENSMUSG00000057229.11	230.102947253375	0.369025	0.223136	1.65381	0.0981659	0.473347	chr7	25619413	25625551	+	NA	Dmac2
ENSMUSG00000032485.14	472.235841800448	0.296327	0.178941	1.65601	0.0977197	0.473347	chr9	110333287	110384950	+	NA	Scap
ENSMUSG00000000782.16	406.692029469002	0.416018	0.251347	1.65515	0.0978931	0.473347	chr11	52252370	52283331	-	NA	Tcf7
ENSMUSG00000006057.15	153.020239460942	0.43934	0.265578	1.65428	0.0980713	0.473347	chr11	96068851	96075670	-	NA	Atp5g1
ENSMUSG00000017801.15	319.604654761051	-0.294349	0.177637	-1.65703	0.097514	0.473347	chr11	101087276	101092207	+	NA	Mlx
ENSMUSG00000020638.8	1185.93348003885	-0.388268	0.234695	-1.65436	0.0980554	0.473347	chr12	26469203	26479837	+	NA	Cmpk2
ENSMUSG00000021375.11	577.302817237618	-0.324646	0.196144	-1.65514	0.0978957	0.473347	chr13	46749086	46929867	-	NA	Kif13a
ENSMUSG00000046201.9	1017.68264224068	0.219277	0.13238	1.65641	0.0976378	0.473347	chr17	3114971	3198859	+	NA	Scaf8
ENSMUSG00000023965.13	280.684419438474	-0.360772	0.21806	-1.65446	0.0980347	0.473347	chr17	63057451	63500017	-	NA	Fbxl17
ENSMUSG00000028080.16	804.028753628359	0.251039	0.151888	1.65279	0.0983742	0.473496	chr3	86224679	86782692	+	NA	Lrba
ENSMUSG00000052684.4	5526.56251917737	-0.454966	0.275795	-1.64965	0.0990139	0.473496	chr4	95049033	95052222	-	NA	Jun
ENSMUSG00000054405.14	626.484069806115	0.269144	0.163168	1.64949	0.0990469	0.473496	chr4	132535549	132553742	+	NA	Dnajc8
ENSMUSG00000037426.18	581.250972816875	0.236236	0.14313	1.6505	0.0988409	0.473496	chr5	32863700	32994236	+	NA	Depdc5
ENSMUSG00000039477.16	4349.34000824954	-0.295159	0.178654	-1.65213	0.0985079	0.473496	chr5	142724660	142817662	-	NA	Tnrc18
ENSMUSG00000030083.11	2033.96218180479	-0.313463	0.190019	-1.64964	0.0990166	0.473496	chr6	88835913	88841984	-	NA	Abtb1
ENSMUSG00000031590.8	529.915786611835	0.302702	0.18319	1.6524	0.0984535	0.473496	chr8	41397458	41417074	-	NA	Frg1
ENSMUSG00000052456.9	315.868565181733	0.325711	0.197384	1.65014	0.0989149	0.473496	chr8	85017930	85025281	-	NA	Asna1
ENSMUSG00000031659.13	2505.77575025833	-0.134182	0.0813677	-1.64908	0.0991318	0.473496	chr8	88272402	88329962	+	NA	Adcy7
ENSMUSG00000059475.13	252.986399811784	-0.337763	0.204537	-1.65135	0.0986668	0.473496	chr9	20468548	20492746	-	NA	Zfp426
ENSMUSG00000060510.14	266.567075684289	0.300498	0.182132	1.64989	0.0989649	0.473496	chr9	20495067	20521417	-	NA	Zfp266
ENSMUSG00000001783.3	612.887712630938	0.276486	0.167647	1.64922	0.0991035	0.473496	chr10	85938636	85957823	-	NA	Rtcb
ENSMUSG00000041645.14	1195.46883725477	0.194776	0.117956	1.65125	0.0986875	0.473496	chr12	103407981	103425830	-	NA	Ddx24
ENSMUSG00000039840.8	832.406777025257	0.183307	0.111158	1.64906	0.0991345	0.473496	chr18	77938464	78035013	+	NA	Epg5
ENSMUSG00000025085.16	1605.1939341703	0.22044	0.133403	1.65244	0.0984446	0.473496	chr19	57032732	57314919	-	NA	Ablim1
ENSMUSG00000031242.7	185.778473259504	0.401514	0.243216	1.65086	0.0987682	0.473496	chrX	107782750	107816334	-	NA	2610002M06Rik
ENSMUSG00000025283.15	2642.92809781093	-0.25805	0.156391	-1.65003	0.0989359	0.473496	chrX	155213131	155216449	-	NA	Sat1
ENSMUSG00000027506.15	2058.34056992319	-0.194139	0.117765	-1.64853	0.0992443	0.473646	chr3	8925592	9004723	-	NA	Tpd52
ENSMUSG00000015461.15	793.014949228841	-0.343164	0.208183	-1.64837	0.0992763	0.473646	chr17	34647145	34655074	+	NA	Atf6b
ENSMUSG00000027404.15	917.503568630359	0.258496	0.156976	1.64673	0.0996145	0.473679	chr2	130171413	130179403	-	NA	Snrpb
ENSMUSG00000059108.4	2441.35438840147	-0.533442	0.32383	-1.64729	0.0994978	0.473679	chr7	141015698	141017924	-	NA	Ifitm6
ENSMUSG00000018398.18	172.569692466744	0.522147	0.316939	1.64747	0.0994616	0.473679	chr11	53519256	53549565	+	NA	Sept8
ENSMUSG00000056770.15	913.231288312581	-0.26629	0.161658	-1.64725	0.0995074	0.473679	chr12	108106430	108179314	-	NA	Setd3
ENSMUSG00000021983.16	271.601190588649	-0.760026	0.461495	-1.64688	0.0995834	0.473679	chr14	59638539	60197179	-	NA	Atp8a2
ENSMUSG00000024772.9	2100.44753820895	-0.299889	0.181983	-1.6479	0.0993742	0.473679	chr19	6276724	6300096	+	NA	Ehd1
ENSMUSG00000028378.6	289.617500019174	-0.47549	0.28881	-1.64638	0.099686	0.473757	chr4	58965438	58987119	-	NA	Ptgr1
ENSMUSG00000025937.6	143.318264601354	0.494315	0.300384	1.64561	0.0998442	0.473984	chr1	13623329	13660546	-	NA	Lactb2
ENSMUSG00000064120.14	1032.58980291005	-0.283493	0.17227	-1.64564	0.0998385	0.473984	chr17	49428361	49455435	+	NA	Mocs1
ENSMUSG00000028607.16	128.34549031206	0.479966	0.291745	1.64515	0.099938	0.474167	chr4	107903980	107923610	-	NA	Cpt2
ENSMUSG00000034297.14	2764.08923971259	0.259405	0.157762	1.64428	0.100119	0.474365	chr11	86267032	86357602	-	NA	Med13
ENSMUSG00000006782.16	629.099977335831	0.33733	0.205151	1.6443	0.100114	0.474365	chr11	100574903	100591729	+	NA	Cnp
ENSMUSG00000022534.14	410.20704623305	-0.319461	0.194302	-1.64415	0.100146	0.474365	chr16	3707217	3718097	-	NA	Mefv
ENSMUSG00000004936.8	1221.83060923589	-0.269215	0.163806	-1.6435	0.100279	0.474569	chr9	64185769	64253631	-	NA	Map2k1
ENSMUSG00000017288.15	470.545468784049	0.229769	0.139813	1.6434	0.100299	0.474569	chr11	76046225	76179647	-	NA	Vps53
ENSMUSG00000008398.15	412.187732610191	0.33381	0.203166	1.64304	0.100374	0.474663	chr10	93247413	93311135	-	NA	Elk3
ENSMUSG00000010358.13	361.76843449759	-0.470672	0.286525	-1.64269	0.100447	0.474743	chr11	101448406	101458698	+	NA	Ifi35
ENSMUSG00000037902.18	4457.70076241516	-0.383126	0.233408	-1.64144	0.100705	0.474752	chr2	129592834	129632228	+	NA	Sirpa
ENSMUSG00000042121.16	737.035943006069	0.235418	0.143354	1.64221	0.100546	0.474752	chr5	113937093	113993894	-	NA	Ssh1
ENSMUSG00000023088.17	545.513370474817	-0.26896	0.163859	-1.64142	0.100711	0.474752	chr16	14361557	14475737	+	NA	Abcc1
ENSMUSG00000054008.9	2306.54135784687	-0.22907	0.139535	-1.64167	0.100658	0.474752	chr18	60684493	60748650	-	NA	Ndst1
ENSMUSG00000006423.15	468.777730303673	0.256339	0.156176	1.64135	0.100725	0.474752	chrX	36823736	36874111	-	NA	C330007P06Rik
ENSMUSG00000029860.16	6200.35346363021	-0.219752	0.134009	-1.63983	0.10104	0.475503	chr6	42349629	42360213	+	NA	Zyx
ENSMUSG00000070427.4	224.153476619802	-0.383268	0.233746	-1.63968	0.101072	0.475503	chr7	102014884	102018690	-	NA	Il18bp
ENSMUSG00000063894.15	157.223248360314	0.440351	0.268586	1.63951	0.101106	0.475503	chr13	21513221	21531120	-	NA	Zkscan8
ENSMUSG00000038175.10	797.3603793138	0.254994	0.155505	1.63978	0.101051	0.475503	chr13	45389741	45412022	+	NA	Mylip
ENSMUSG00000041084.8	312.63847288119	-0.300649	0.183672	-1.63688	0.101655	0.477038	chr3	130695911	130709444	-	NA	Ostc
ENSMUSG00000028224.14	143.811528045539	0.453009	0.27675	1.63689	0.101654	0.477038	chr4	15957924	15992589	+	NA	Nbn
ENSMUSG00000032228.16	803.086774455367	0.272465	0.166407	1.63734	0.10156	0.477038	chr9	71842687	72111871	-	NA	Tcf12
ENSMUSG00000000902.13	452.513239068191	0.294572	0.179947	1.63699	0.101632	0.477038	chr10	75896768	75921617	-	NA	Smarcb1
ENSMUSG00000034160.13	2558.89356472356	0.299134	0.182777	1.63661	0.101713	0.47705	chrX	101640059	101684351	+	NA	Ogt
ENSMUSG00000038072.14	256.853750632408	0.296049	0.180935	1.63621	0.101795	0.477173	chr5	25221903	25265918	+	NA	Galnt11
ENSMUSG00000027613.15	699.748176113951	-0.410228	0.251036	-1.63414	0.10223	0.477447	chr2	155819831	155826925	-	NA	Eif6
ENSMUSG00000005069.12	698.533795548435	-0.351883	0.215189	-1.63523	0.102001	0.477447	chr6	124396815	124415067	-	NA	Pex5
ENSMUSG00000074221.12	334.602400317815	-0.249374	0.152611	-1.63404	0.102249	0.477447	chr7	29983954	30028282	+	NA	Zfp568
ENSMUSG00000061787.15	759.323738896108	0.303222	0.185553	1.63416	0.102226	0.477447	chr7	81342731	81345254	-	NA	Rps17
ENSMUSG00000020732.13	282.674983493832	-0.467986	0.286438	-1.63381	0.102298	0.477447	chr11	115091430	115162236	+	NA	Rab37
ENSMUSG00000021669.15	1352.15980750528	-0.170713	0.104387	-1.63538	0.101969	0.477447	chr13	96542617	96640167	+	NA	Col4a3bp
ENSMUSG00000036461.16	1568.53105717764	0.288587	0.176586	1.63425	0.102205	0.477447	chr14	79481193	79582494	+	NA	Elf1
ENSMUSG00000002658.9	490.26015083957	0.235024	0.143799	1.63439	0.102176	0.477447	chr17	57003404	57011288	-	NA	Gtf2f1
ENSMUSG00000026826.13	121.47957080164	-0.53742	0.329363	-1.6317	0.102743	0.477989	chr2	57106829	57124003	-	NA	Nr4a2
ENSMUSG00000002102.15	988.79459316639	-0.277144	0.169842	-1.63177	0.102728	0.477989	chr2	91054008	91066369	+	NA	Psmc3
ENSMUSG00000054455.5	691.201197786767	-0.249629	0.152915	-1.63247	0.102581	0.477989	chr2	173737510	173784339	+	NA	Vapb
ENSMUSG00000038712.16	1492.62535397623	-0.321355	0.196948	-1.63167	0.102748	0.477989	chr3	95281344	95296166	+	NA	Mindy1
ENSMUSG00000032218.7	487.274058301293	0.484179	0.29669	1.63194	0.102693	0.477989	chr9	70407691	70421547	-	NA	Ccnb2
ENSMUSG00000061665.7	499.010562965367	0.280984	0.172084	1.63283	0.102504	0.477989	chr17	42792950	42876665	-	NA	Cd2ap
ENSMUSG00000044092.8	170.30556169264	-0.769258	0.471541	-1.63137	0.102812	0.478028	chr5	139405279	139415623	+	NA	C130050O18Rik
ENSMUSG00000026979.16	3015.73144080197	-0.227095	0.139311	-1.63013	0.103074	0.478103	chr2	24367579	24414954	+	NA	Psd4
ENSMUSG00000029064.15	2098.44481978245	0.160103	0.0982549	1.62946	0.103215	0.478103	chr4	155491360	155559269	+	NA	Gnb1
ENSMUSG00000038722.17	480.213031571082	0.257651	0.157997	1.63073	0.102947	0.478103	chr5	145140361	145148078	+	NA	Bud31
ENSMUSG00000107756.1	251.352054729418	-0.569143	0.349134	-1.63015	0.103069	0.478103	chr6	145238666	145241227	-	NA	Gm44164
ENSMUSG00000071078.6	120.122721984008	0.436846	0.26791	1.63057	0.102981	0.478103	chr8	70131332	70133749	+	NA	Nr2c2ap
ENSMUSG00000042063.11	187.214822281774	0.359621	0.220651	1.62982	0.10314	0.478103	chr12	116047723	116063360	+	NA	Zfp386
ENSMUSG00000078122.4	1998.87289876582	-0.913739	0.560767	-1.62945	0.103219	0.478103	chrX	96239925	96243636	+	NA	F630028O10Rik
ENSMUSG00000044308.17	931.666889119486	0.244835	0.150287	1.62911	0.103289	0.478171	chr2	69897245	70024013	+	NA	Ubr3
ENSMUSG00000103696.1	287.535732220498	-0.568721	0.349386	-1.62777	0.103573	0.479146	chr1	59929687	59935102	+	NA	Gm37531
ENSMUSG00000028411.15	185.134744851146	-0.366283	0.225082	-1.62733	0.103667	0.479146	chr4	40682381	40703194	-	NA	Aptx
ENSMUSG00000038121.6	212.096781613663	-0.344403	0.211628	-1.6274	0.103652	0.479146	chr18	68260186	68300333	-	NA	Fam210a
ENSMUSG00000028677.19	692.608635624114	-0.341613	0.210145	-1.6256	0.104035	0.479794	chr4	117271462	117497052	-	NA	Rnf220
ENSMUSG00000020375.9	438.777110820102	-0.329257	0.202522	-1.62578	0.103996	0.479794	chr11	50389285	50431125	-	NA	Rufy1
ENSMUSG00000020573.17	2695.16346427829	-0.189052	0.116314	-1.62536	0.104087	0.479794	chr12	32173472	32208659	-	NA	Pik3cg
ENSMUSG00000069729.14	1736.60566852895	0.186484	0.114689	1.626	0.10395	0.479794	chr17	4994331	5347656	+	NA	Arid1b
ENSMUSG00000034484.8	1051.9993062838	0.269945	0.166057	1.62561	0.104032	0.479794	chr18	53176315	53220865	+	NA	Snx2
ENSMUSG00000006585.3	528.155165083173	0.298058	0.183484	1.62444	0.104282	0.480437	chr8	122568014	122573554	+	NA	Cdt1
ENSMUSG00000040710.10	1809.73774271649	0.346185	0.213251	1.62337	0.10451	0.480969	chr1	95587681	95667571	-	NA	St8sia4
ENSMUSG00000038342.15	1410.08232831435	-0.214993	0.132432	-1.62342	0.1045	0.480969	chr5	123394797	123457932	+	NA	Mlxip
ENSMUSG00000030347.6	205.561344678614	-0.336664	0.207529	-1.62225	0.104749	0.481484	chr6	126939961	126975967	+	NA	D6Wsu163e
ENSMUSG00000030167.15	326.666702085069	0.518586	0.319708	1.62206	0.10479	0.481484	chr6	129666014	129678973	-	NA	Klrc1
ENSMUSG00000040624.18	593.519868021019	-0.547882	0.337676	-1.62251	0.104695	0.481484	chr10	3740363	3967303	+	NA	Plekhg1
ENSMUSG00000040025.17	638.290148627364	-0.24084	0.148589	-1.62085	0.10505	0.482422	chr4	132184911	132212303	-	NA	Ythdf2
ENSMUSG00000109498.1	583.906650397282	-0.340878	0.210358	-1.62046	0.105133	0.482541	chr7	90145947	90150254	+	NA	Gm45222
ENSMUSG00000008540.11	1364.45023218142	-0.274106	0.169248	-1.61955	0.105329	0.48307	chr6	138140315	138156755	+	NA	Mgst1
ENSMUSG00000024958.13	186.230608899856	-0.455367	0.281194	-1.6194	0.10536	0.48307	chr19	6938056	6942480	-	NA	Gpr137
ENSMUSG00000048661.14	486.403058653431	0.189308	0.116934	1.61893	0.105462	0.483278	chr10	120923412	120979332	-	NA	Lemd3
ENSMUSG00000017548.15	1007.2962616811	0.21518	0.132944	1.61858	0.105538	0.48337	chr11	79993105	80034123	+	NA	Suz12
ENSMUSG00000018339.11	132.129783807268	0.399174	0.246903	1.61673	0.105937	0.484938	chr11	54902452	54910377	+	NA	Gpx3
ENSMUSG00000020115.3	578.235404429777	-0.26205	0.16217	-1.6159	0.106116	0.484981	chr10	121546454	121586787	-	NA	Tbk1
ENSMUSG00000085622.9	193.508753093135	-0.467943	0.289579	-1.61594	0.106107	0.484981	chr12	70991614	71015832	-	NA	3110056K07Rik
ENSMUSG00000014301.13	133.139650727855	-0.369786	0.228819	-1.61606	0.106081	0.484981	chr16	4616463	4624988	-	NA	Pam16
ENSMUSG00000052752.15	737.647950922592	-0.244641	0.151479	-1.61502	0.106307	0.485597	chr17	24508561	24527938	-	NA	Traf7
ENSMUSG00000106847.1	694.073106560352	-0.262489	0.162587	-1.61445	0.10643	0.485897	chr15	72805599	72810324	-	NA	Peg13
ENSMUSG00000030214.7	5107.85191484217	-0.301796	0.186993	-1.61394	0.10654	0.486141	chr6	136612069	136661928	-	NA	Plbd1
ENSMUSG00000004609.11	4281.54442513269	-0.861246	0.534188	-1.61225	0.106907	0.487556	chr7	43524215	43544428	-	NA	Cd33
ENSMUSG00000037400.17	2803.58983894645	-0.259537	0.161042	-1.61161	0.107046	0.487591	chr3	35754105	35856276	+	NA	Atp11b
ENSMUSG00000028894.18	661.80627018078	0.250357	0.155363	1.61144	0.107085	0.487591	chr4	124741849	124801511	+	NA	Inpp5b
ENSMUSG00000002280.11	245.802604610043	0.333713	0.207066	1.61163	0.107043	0.487591	chr17	25773775	25783332	+	NA	Ciao3
ENSMUSG00000076258.1	11940.5728713243	1.29284	0.802472	1.61107	0.107165	0.487696	chr16	11144124	11144181	+	NA	Gm23935
ENSMUSG00000037573.5	597.128257188278	-0.357035	0.221765	-1.60997	0.107404	0.488525	chr11	94211453	94215495	+	NA	Tob1
ENSMUSG00000104960.1	209.151074627495	0.37237	0.231519	1.60837	0.107753	0.489855	chr3	123507551	123508404	-	NA	Snhg8
ENSMUSG00000026639.18	124.115884282267	0.517069	0.321659	1.60751	0.107943	0.4902	chr1	193207698	193343878	+	NA	Lamb3
ENSMUSG00000024174.9	387.959203145168	0.396898	0.246899	1.60753	0.107939	0.4902	chr17	55651950	55712628	-	NA	Pot1b
ENSMUSG00000100131.1	257.315406417852	0.570849	0.355296	1.60668	0.108124	0.490759	chr1	24611534	24612410	-	NA	Gm28439
ENSMUSG00000070730.11	144.885066075073	0.460187	0.286543	1.606	0.108274	0.490924	chr2	119137000	119157034	-	NA	Rmdn3
ENSMUSG00000059336.14	232.489053118429	0.433386	0.269854	1.606	0.108274	0.490924	chr18	78100090	78142119	-	NA	Slc14a1
ENSMUSG00000059555.6	1109.07366790785	-0.283632	0.176771	-1.60452	0.1086	0.490963	chr2	25192965	25196886	-	NA	Tor4a
ENSMUSG00000028717.12	245.494168622118	0.477918	0.29788	1.6044	0.108626	0.490963	chr4	115056425	115071755	+	NA	Tal1
ENSMUSG00000034563.16	372.450050662743	-0.343679	0.214088	-1.60532	0.108424	0.490963	chr9	72985428	73016340	+	NA	Ccpg1
ENSMUSG00000018666.13	433.194461371268	0.285211	0.177677	1.60523	0.108444	0.490963	chr11	96789126	96808640	+	NA	Cbx1
ENSMUSG00000020929.14	731.048974830835	0.210959	0.13147	1.60461	0.108579	0.490963	chr11	102838472	102880985	-	NA	Eftud2
ENSMUSG00000046324.12	532.105914570584	-0.259824	0.161938	-1.60446	0.108612	0.490963	chr19	29608213	29648415	-	NA	Ermp1
ENSMUSG00000079435.9	679.486724617327	0.426483	0.265979	1.60344	0.108837	0.491656	chrX	134585653	134588062	+	NA	Rpl36a
ENSMUSG00000039463.14	579.274779138594	0.237253	0.148023	1.60281	0.108976	0.491714	chr2	167421711	167477000	+	NA	Slc9a8
ENSMUSG00000031934.14	256.684264459838	0.377624	0.235631	1.60261	0.109021	0.491714	chr9	15002127	15045478	-	NA	Panx1
ENSMUSG00000025209.5	145.622442422152	-0.480205	0.299612	-1.60276	0.108989	0.491714	chr19	45005662	45012762	+	NA	Twnk
ENSMUSG00000059866.13	153.848014606287	-0.448495	0.279985	-1.60185	0.109188	0.492156	chr5	34496086	34513991	-	NA	Tnip2
ENSMUSG00000039428.11	324.951388818699	0.287471	0.179485	1.60164	0.109234	0.492156	chr7	89139713	89404222	-	NA	Tmem135
ENSMUSG00000022475.19	717.968819741392	0.30396	0.189815	1.60135	0.109299	0.492192	chr15	97792663	97844502	-	NA	Hdac7
ENSMUSG00000030157.5	630.686744780381	0.285907	0.178587	1.60094	0.10939	0.492343	chr6	129180614	129186534	+	NA	Clec2d
ENSMUSG00000004319.15	932.131468877883	0.207932	0.129907	1.60063	0.109459	0.492395	chr8	60910388	60983300	-	NA	Clcn3
ENSMUSG00000028899.11	298.873440888514	0.263024	0.164406	1.59984	0.109634	0.492407	chr4	132274374	132295766	+	NA	Taf12
ENSMUSG00000034007.10	507.265286398074	-0.307946	0.192464	-1.60002	0.109593	0.492407	chr9	55549878	55938119	-	NA	Scaper
ENSMUSG00000021893.14	472.971549609806	0.258941	0.161837	1.60001	0.109596	0.492407	chr14	31336637	31371986	+	NA	Capn7
ENSMUSG00000035901.14	2814.57697128463	-0.162409	0.101539	-1.59948	0.109713	0.492409	chr7	109893779	109960470	-	NA	Dennd5a
ENSMUSG00000052299.9	838.793315331713	0.219757	0.137406	1.59932	0.109749	0.492409	chr16	87376650	87432612	-	NA	Ltn1
ENSMUSG00000000168.9	365.724284429543	-0.255744	0.159945	-1.59895	0.109832	0.492523	chr9	50634632	50659780	-	NA	Dlat
ENSMUSG00000032053.8	415.22045258215	0.454987	0.284665	1.59833	0.109971	0.492886	chr9	51213707	51240080	+	NA	Pou2af1
ENSMUSG00000090553.8	261.915332950159	0.478047	0.299235	1.59756	0.11014	0.493197	chr1	133603870	133610291	-	NA	Snrpe
ENSMUSG00000028991.15	921.498522885809	0.166611	0.104312	1.59724	0.110212	0.493197	chr4	148448610	148557683	+	NA	Mtor
ENSMUSG00000064109.8	236.764347013417	-0.61546	0.385294	-1.59738	0.110182	0.493197	chr7	30417711	30419854	-	NA	Hcst
ENSMUSG00000020422.14	1061.94439075101	-0.158907	0.099522	-1.59671	0.110331	0.493471	chr11	8431651	8664681	-	NA	Tns3
ENSMUSG00000005973.6	226.033339693754	-0.332146	0.208163	-1.59561	0.110576	0.493537	chr2	105386290	105399319	-	NA	Rcn1
ENSMUSG00000064037.13	126.481670502881	0.352901	0.221131	1.59589	0.110513	0.493537	chr5	31494740	31512904	+	NA	Gpn1
ENSMUSG00000031021.13	321.180948636442	-0.337522	0.211512	-1.59576	0.110543	0.493537	chr7	109735833	109752875	-	NA	Tmem9b
ENSMUSG00000024462.17	564.927791780997	-0.366428	0.229641	-1.59566	0.110566	0.493537	chr17	37045965	37075067	+	NA	Gabbr1
ENSMUSG00000025742.5	295.291148405072	0.328951	0.206274	1.59473	0.110772	0.494156	chrX	167346321	167382749	-	NA	Prps2
ENSMUSG00000022090.10	585.388283210687	-0.371196	0.232883	-1.59392	0.110954	0.494711	chr14	70164217	70177681	-	NA	Pdlim2
ENSMUSG00000032375.15	328.338267020334	-0.484731	0.304251	-1.5932	0.111116	0.495101	chr9	66775201	66795490	-	NA	Aph1b
ENSMUSG00000042043.6	133.27012290933	0.446454	0.280257	1.59301	0.111157	0.495101	chr13	94788909	94842922	+	NA	Tbca
ENSMUSG00000081272.1	183.021094439838	0.409255	0.25697	1.59261	0.111247	0.495244	chr2	49308154	49309462	+	NA	Gm13509
ENSMUSG00000038766.16	1803.14005688233	0.149184	0.0937062	1.59204	0.111376	0.495562	chr3	95181765	95217916	-	NA	Gabpb2
ENSMUSG00000031068.8	320.374725026025	0.269281	0.169181	1.59167	0.111458	0.495672	chr7	137437613	137468594	+	NA	Glrx3
ENSMUSG00000007610.15	164.595767930707	-0.449208	0.282306	-1.59121	0.111563	0.495878	chr8	71488102	71499583	+	NA	Gtpbp3
ENSMUSG00000025366.8	4356.41123670498	-0.246161	0.15478	-1.59039	0.111746	0.496438	chr10	128509964	128525871	-	NA	Esyt1
ENSMUSG00000051212.8	217.187117000571	0.316185	0.198934	1.58939	0.111972	0.497184	chr14	121952550	121965195	-	NA	Gpr183
ENSMUSG00000060538.14	226.922698317272	-0.399429	0.251437	-1.58859	0.112153	0.497732	chr7	126886170	126922917	-	NA	Tmem219
ENSMUSG00000066278.6	892.706065967858	-0.271397	0.170871	-1.58831	0.112216	0.497753	chr5	124004640	124032270	-	NA	Vps37b
ENSMUSG00000028466.15	428.451549690632	-0.407045	0.256345	-1.58788	0.112314	0.497929	chr4	43562331	43567060	+	NA	Creb3
ENSMUSG00000023072.14	134.780779498611	0.344857	0.217234	1.58749	0.112401	0.498053	chr7	35397034	35438689	+	NA	Cep89
ENSMUSG00000024248.14	959.285352975392	0.252409	0.159024	1.58724	0.112458	0.498053	chr17	83501917	83517330	-	NA	Cox7a2l
ENSMUSG00000101970.7	559.612074356226	0.379679	0.239318	1.58651	0.112625	0.498324	chr7	73544035	73558386	-	NA	1810026B05Rik
ENSMUSG00000004677.17	3532.42160990715	-0.200241	0.126219	-1.58646	0.112635	0.498324	chr8	71272713	71360713	+	NA	Myo9b
ENSMUSG00000064373.12	933.748049682946	0.254359	0.16036	1.58618	0.112699	0.498351	chr15	3268546	3280508	+	NA	Selenop
ENSMUSG00000050931.7	1156.13958649326	-0.800369	0.504923	-1.58513	0.112937	0.498374	chr3	131318984	131491411	-	NA	Sgms2
ENSMUSG00000028651.12	132.783040333992	0.50555	0.318841	1.58559	0.112833	0.498374	chr4	123127114	123139951	-	NA	Ppie
ENSMUSG00000021288.19	817.403451239009	0.263249	0.166032	1.58553	0.112846	0.498374	chr12	111758848	111807844	+	NA	Klc1
ENSMUSG00000024870.6	1422.24329912658	-0.351173	0.221532	-1.5852	0.11292	0.498374	chr19	5099204	5107072	-	NA	Rab1b
ENSMUSG00000028447.11	331.165026183894	-0.303427	0.191687	-1.58293	0.113438	0.498952	chr4	41714797	41723170	-	NA	Dctn3
ENSMUSG00000033985.17	520.933651026571	-0.585386	0.369517	-1.58419	0.11315	0.498952	chr4	116720947	116805956	+	NA	Tesk2
ENSMUSG00000033423.16	209.91922195477	0.31408	0.198465	1.58255	0.113524	0.498952	chr4	117550364	117674297	+	NA	Eri3
ENSMUSG00000018076.12	2891.14724522088	-0.123122	0.0777751	-1.58305	0.11341	0.498952	chr5	118560678	118765438	+	NA	Med13l
ENSMUSG00000038970.7	2131.88600749825	-0.204322	0.129008	-1.58379	0.113242	0.498952	chr5	144100435	144188204	+	NA	Lmtk2
ENSMUSG00000041453.12	458.216291022421	0.359701	0.227208	1.58313	0.113391	0.498952	chr5	146832889	146837032	+	NA	Rpl21
ENSMUSG00000029836.15	432.916492023001	0.255022	0.161099	1.58301	0.113419	0.498952	chr6	51470359	51483704	+	NA	Cbx3
ENSMUSG00000023951.17	324.413087668471	-0.516054	0.326151	-1.58226	0.113591	0.498952	chr17	46016992	46032369	-	NA	Vegfa
ENSMUSG00000031095.15	418.965664325307	0.331102	0.209255	1.58229	0.113583	0.498952	chrX	38533273	38576196	-	NA	Cul4b
ENSMUSG00000011179.8	1180.40172706941	0.26687	0.168735	1.58159	0.113742	0.499361	chr12	17544793	17551505	+	NA	Odc1
ENSMUSG00000071337.11	482.161823844718	0.266429	0.168525	1.58095	0.11389	0.499753	chr6	86404218	86433405	+	NA	Tia1
ENSMUSG00000051498.6	137.600923664943	-0.610935	0.386715	-1.57981	0.114151	0.500406	chr5	64952030	64960097	-	NA	Tlr6
ENSMUSG00000059248.13	3300.57585989357	-0.176711	0.111857	-1.57979	0.114155	0.500406	chr11	117199660	117362325	+	NA	Sept9
ENSMUSG00000101599.1	368.518615770614	0.274287	0.173798	1.57819	0.114521	0.501086	chr1	63117117	63126837	+	NA	Gm20342
ENSMUSG00000039686.14	555.466048684857	0.265111	0.168022	1.57784	0.114602	0.501086	chr2	30097282	30124585	-	NA	Zer1
ENSMUSG00000106636.1	224.765083702205	-0.366317	0.232115	-1.57817	0.114527	0.501086	chr5	123406486	123411864	+	NA	Gm43813
ENSMUSG00000021188.14	1179.98374628686	-0.176617	0.111893	-1.57845	0.114462	0.501086	chr12	101834042	101913267	-	NA	Trip11
ENSMUSG00000022808.5	782.54359266941	-0.239031	0.151478	-1.57799	0.114567	0.501086	chr16	33251441	33300269	+	NA	Snx4
ENSMUSG00000021115.15	856.667458720788	-0.213659	0.135511	-1.57669	0.114866	0.501982	chr12	106010227	106077426	+	NA	Vrk1
ENSMUSG00000008348.9	3499.97639397636	-0.21779	0.138177	-1.57616	0.114988	0.50226	chr5	125385964	125390202	-	NA	Ubc
ENSMUSG00000044864.16	404.452746819633	0.270079	0.171482	1.57497	0.115264	0.503212	chr3	38449258	38484844	-	NA	Ankrd50
ENSMUSG00000075701.9	185.968646435512	-0.333496	0.211875	-1.57403	0.115481	0.503646	chr7	66079648	66089405	+	NA	Selenos
ENSMUSG00000034525.7	1047.99474395956	-0.157995	0.100373	-1.57407	0.11547	0.503646	chr13	70551706	70637634	-	NA	Ice1
ENSMUSG00000059939.13	171.557437875831	0.348536	0.221557	1.57312	0.115691	0.504048	chr4	156109981	156127265	+	NA	9430015G10Rik
ENSMUSG00000030257.16	290.143515657344	-0.426019	0.270791	-1.57324	0.115664	0.504048	chr6	112717970	112947266	-	NA	Srgap3
ENSMUSG00000032175.11	1393.1062606235	-0.220582	0.140314	-1.57206	0.115938	0.504611	chr9	21104067	21131243	-	NA	Tyk2
ENSMUSG00000054027.8	140.81141407873	-0.358382	0.227955	-1.57216	0.115913	0.504611	chr10	86779004	86838389	+	NA	Nt5dc3
ENSMUSG00000072872.3	342.668344860264	-0.293639	0.186886	-1.57122	0.116132	0.5052	chr6	100228564	100287485	-	NA	Rybp
ENSMUSG00000021540.16	287.441816545723	0.267333	0.170217	1.57054	0.11629	0.505633	chr13	56703009	56742377	+	NA	Smad5
ENSMUSG00000049339.16	921.951856646365	-0.320896	0.204469	-1.56942	0.116551	0.505911	chr1	75142777	75147913	+	NA	Retreg2
ENSMUSG00000029071.16	555.354219419156	-0.245277	0.156317	-1.5691	0.116626	0.505911	chr4	155847401	155859303	+	NA	Dvl1
ENSMUSG00000059486.11	703.631232710884	-0.255373	0.162748	-1.56914	0.116616	0.505911	chr6	56777523	56797813	-	NA	Kbtbd2
ENSMUSG00000031960.14	588.579283499926	0.302825	0.193005	1.569	0.116649	0.505911	chr8	111033143	111057664	+	NA	Aars
ENSMUSG00000018446.8	197.717873731121	0.461444	0.293965	1.56972	0.11648	0.505911	chr11	70977835	70983026	-	NA	C1qbp
ENSMUSG00000048163.13	4328.42909331884	-0.261478	0.166799	-1.56763	0.116969	0.506481	chr5	113818535	113832644	-	NA	Selplg
ENSMUSG00000031902.10	1407.54016869871	0.213454	0.136182	1.56742	0.117016	0.506481	chr8	106058839	106130537	+	NA	Nfatc3
ENSMUSG00000002325.15	1181.26288392572	-0.202577	0.129196	-1.56799	0.116884	0.506481	chr14	55603570	55610030	+	NA	Irf9
ENSMUSG00000022353.10	560.70033624081	0.319518	0.203797	1.56782	0.116923	0.506481	chr15	58941233	59082005	-	NA	Mtss1
ENSMUSG00000062585.11	725.031418765587	-0.252567	0.161163	-1.56715	0.11708	0.506503	chr4	135895393	135920207	+	NA	Cnr2
ENSMUSG00000032496.7	109450.02030479	-1.15009	0.734087	-1.56669	0.117187	0.506707	chr9	111019270	111042767	+	NA	Ltf
ENSMUSG00000036057.11	479.235599991647	-0.263907	0.168485	-1.56635	0.117266	0.506794	chr9	110385081	110408213	-	NA	Ptpn23
ENSMUSG00000004552.16	939.277869964684	0.356303	0.22765	1.56514	0.11755	0.507258	chr1	131638305	131675505	+	NA	Ctse
ENSMUSG00000025403.5	308.910851620786	0.298801	0.190897	1.56525	0.117525	0.507258	chr10	127517122	127522444	-	NA	Shmt2
ENSMUSG00000019373.11	347.622759592438	0.229822	0.146834	1.56518	0.117542	0.507258	chr11	59817794	59839838	-	NA	Cops3
ENSMUSG00000022389.15	186.636452125479	0.291411	0.186285	1.56433	0.11774	0.507567	chr15	81802420	81826863	+	NA	Tef
ENSMUSG00000037204.7	470.046083776071	-0.384692	0.245894	-1.56446	0.117709	0.507567	chr15	101284271	101290945	+	NA	Atg101
ENSMUSG00000015619.10	223.901943633045	-1.23445	0.790326	-1.56196	0.118298	0.508963	chr2	9857077	9890034	-	NA	Gata3
ENSMUSG00000025743.14	487.786360356686	-0.557338	0.356824	-1.56194	0.118301	0.508963	chr4	130792536	130826319	+	NA	Sdc3
ENSMUSG00000034361.10	1213.53703198739	-0.681126	0.43606	-1.562	0.118288	0.508963	chr8	94532989	94570531	+	NA	Cpne2
ENSMUSG00000034390.16	2239.25677090301	-0.203507	0.130243	-1.56252	0.118166	0.508963	chr8	117257063	117459430	+	NA	Cmip
ENSMUSG00000029725.10	271.809638460073	-0.607301	0.389267	-1.56012	0.118732	0.510374	chr5	137778848	137780110	+	NA	Ppp1r35
ENSMUSG00000044250.8	194.539328304614	-0.485705	0.31134	-1.56005	0.118748	0.510374	chr15	97247106	97385680	+	NA	Pced1b
ENSMUSG00000030101.15	345.320546759915	-0.247428	0.158697	-1.55912	0.118967	0.51106	chr6	108107027	108185582	-	NA	Sumf1
ENSMUSG00000028708.16	1149.62598326758	-0.206314	0.1326	-1.55592	0.119728	0.511257	chr4	115839197	115879250	+	NA	Mknk1
[truncated: 53,336 more rows]

## Sheet: DESeq2 Mono-BCG vs Mono-ctrl
GeneID	Base mean	log2(FC)	StdErr	Wald-Stats	P-value	P-adj	Chromosome	Start	End	Strand	Feature	Gene name
ENSMUSG00000059900.14	447.238276658636	-1.97221281878022	0.343409828525127	-5.74302962512883	9.29974488805856E-09	0.000106872668253569	chr6	115729130	115762410	-	NA	Tmem40
ENSMUSG00000023830.14	1450.62298594879	-1.63881199963932	0.304526615411694	-5.38150662930985	7.38649828723271E-08	0.000424428191584392	chr17	12682405	12769664	-	NA	Igf2r
ENSMUSG00000015143.15	4280.71568274834	-1.45157591437915	0.285068082564379	-5.09203240615801	3.54245536760798E-07	0.00135699656948503	chr12	80167546	80260371	-	NA	Actn1
ENSMUSG00000025993.10	1456.9601763416	-1.76414970301392	0.358957123863567	-4.91465299260767	8.89398485637768E-07	0.00202089154219153	chr1	45908067	45926523	-	NA	Slc40a1
ENSMUSG00000005973.6	226.033339693754	-1.03027238649083	0.213116973691697	-4.83430469494776	1.33611806698474E-06	0.00202089154219153	chr2	105386290	105399319	-	NA	Rcn1
ENSMUSG00000039196.2	264.217565538404	-2.04851792319197	0.418358018955283	-4.89656664955891	9.75255803151931E-07	0.00202089154219153	chr4	63344559	63348163	+	NA	Orm1
ENSMUSG00000032035.16	4487.2028635634	-0.989888787714298	0.20431529662331	-4.84490786580372	1.26670446405932E-06	0.00202089154219153	chr9	32636220	32757820	+	NA	Ets1
ENSMUSG00000096054.3	19127.635005962	-1.3543565945891	0.280751727820792	-4.82403654325365	1.40681624935018E-06	0.00202089154219153	chr10	5020916	5551482	-	NA	Syne1
ENSMUSG00000032216.15	1466.12983702843	-1.40086889186293	0.293237109838359	-4.77725650970686	1.77703029337844E-06	0.00226907023683389	chr9	72662345	72749852	+	NA	Nedd4
ENSMUSG00000026893.4	755.02589589361	-1.52493906617977	0.322143195046094	-4.7337304951035	2.20430376336224E-06	0.00230289625895989	chr2	62664284	62694109	+	NA	Gca
ENSMUSG00000021983.16	271.601190588649	-2.04140883044759	0.430958872722066	-4.73689941119773	2.17012809567583E-06	0.00230289625895989	chr14	59638539	60197179	-	NA	Atp8a2
ENSMUSG00000040732.20	337.348085494876	-1.51720957090677	0.323804178796074	-4.68557748867805	2.79171648959248E-06	0.0026735338248664	chr16	95359168	95586593	-	NA	Erg
ENSMUSG00000029275.18	286.18457873411	-1.6459211760141	0.353302846065451	-4.65866945127633	3.18259767662549E-06	0.00281341634613693	chr5	107716656	107726036	-	NA	Gfi1
ENSMUSG00000023960.13	92.1290861468204	-2.39180877950164	0.515984990099836	-4.63542317197805	3.56208008839359E-06	0.00292395888398708	chr17	44078812	44086567	+	NA	Enpp5
ENSMUSG00000029086.15	507.947661121368	-1.55100002089515	0.347675683886013	-4.46105405922967	8.15575117910085E-06	0.00624839283668179	chr5	43993619	44102032	-	NA	Prom1
ENSMUSG00000000486.13	1814.97187967567	-1.31378142604421	0.295590170796995	-4.44460457701244	0.0000088053669046159	0.00632445477924037	chr7	127214446	127233130	-	NA	Sept1
ENSMUSG00000069873.4	765.97290352406	-1.6236636973386	0.368154696501056	-4.4102756606663	0.0000103239111908596	0.00697896396502109	chr11	58274798	58294289	+	NA	4930438A08Rik
ENSMUSG00000033174.17	527.598635660349	-1.65226532545093	0.377366149005769	-4.37841425311751	0.0000119545958033178	0.00763234527620711	chr6	88724411	88828360	+	NA	Mgll
ENSMUSG00000027219.13	868.521273653885	-0.663765606944513	0.152492491327835	-4.35277567547587	0.000013442467821521	0.00813057053710103	chr2	122426476	122461137	+	NA	Slc28a2
ENSMUSG00000037706.17	456.26414988449	-1.22028137524541	0.285106880856726	-4.28008391652474	0.0000186822857150826	0.0107348413718865	chr7	143052738	143067934	+	NA	Cd81
ENSMUSG00000026249.10	110.541324598264	-1.39459829005913	0.33407662148448	-4.17448633149541	0.0000298659149140604	0.0152602559463277	chr1	79794196	79861180	-	NA	Serpine2
ENSMUSG00000025780.7	475.709035876263	-1.40658762345001	0.337043994011093	-4.17330570620911	0.0000300211685860623	0.0152602559463277	chr2	10153570	10256529	+	NA	Itih5
ENSMUSG00000023393.15	292.957630571216	-0.903266596008004	0.217439934423856	-4.15409707697604	0.0000326574517690184	0.0152602559463277	chr2	180725262	180742280	+	NA	Slc17a9
ENSMUSG00000000915.15	1673.40162494734	-1.19495725621451	0.286816528500295	-4.16627752404191	0.0000309613754936317	0.0152602559463277	chr5	123973627	124005558	+	NA	Hip1r
ENSMUSG00000023961.16	168.920907557463	-1.33312522678416	0.321208351298785	-4.15034422795595	0.0000331975634056902	0.0152602559463277	chr17	44096307	44105809	-	NA	Enpp4
ENSMUSG00000004612.9	797.815694043794	-1.32689888400557	0.325702798618944	-4.07395604100405	0.0000462212096057374	0.0204297746457359	chr7	43437072	43438249	+	NA	Nkg7
ENSMUSG00000000184.12	1660.03977465288	-0.968636681419062	0.247028227418056	-3.92115788362841	0.0000881244973773698	0.0375083971800272	chr6	127125161	127152193	-	NA	Ccnd2
ENSMUSG00000026068.11	2990.10989145595	-1.01294805177807	0.259653775753046	-3.90114893896817	0.0000957372233102351	0.0382100087053392	chr1	40515361	40551705	+	NA	Il18rap
ENSMUSG00000027030.15	232.534526238337	-1.9197211089701	0.492309194635942	-3.89942160310394	0.000096422750822732	0.0382100087053392	chr2	68210444	68472268	-	NA	Stk39
ENSMUSG00000034612.7	581.805786832794	-1.21426780127176	0.316237883981143	-3.83972908617163	0.000123170151342527	0.0471823793076107	chr10	82985497	83195900	+	NA	Chst11
ENSMUSG00000051910.13	342.398588994947	4.80008670759608	1.26063698813722	3.8076676733791	0.000140283619621184	0.0520044953769887	chr7	115470871	116038796	-	NA	Sox6
ENSMUSG00000034271.16	594.530439120514	-0.68963514476682	0.182339253507378	-3.7821540425409	0.000155477093883279	0.0558357113408327	chr12	85599026	85639878	+	NA	Jdp2
ENSMUSG00000079056.12	59.8396234093226	-1.39005964030273	0.369760480601439	-3.7593515619671	0.000170354314986856	0.0593245996311803	chr2	127456497	127522094	-	NA	Kcnip3
ENSMUSG00000044734.16	2494.19999975303	-1.01104662614379	0.271683917372194	-3.721407714976	0.00019811526801557	0.0669629605892628	chr13	32842091	32851185	-	NA	Serpinb1a
ENSMUSG00000097814.5	119.96485671798	-2.90141146514664	0.786354419422868	-3.68969944529095	0.000224519149623713	0.0737192590707346	chr1	96871125	96907796	+	NA	Panct2
ENSMUSG00000052396.7	106.16665557775	-1.60599010221608	0.438392009979093	-3.66336535716669	0.000248923088352236	0.0794617814262194	chr7	99219083	99238619	-	NA	Mogat2
ENSMUSG00000025236.11	10122.5526645569	-0.853890213152624	0.234945768356303	-3.63441409958774	0.000278613063628897	0.0865357115465753	chr9	59291557	59324052	+	NA	Adpgk
ENSMUSG00000026980.15	1560.14568760365	-1.07469691500924	0.29874792845188	-3.59733679352473	0.000321492092915203	0.0953558264237471	chr2	60292102	60383303	-	NA	Ly75
ENSMUSG00000005672.12	322.3531091689	-1.22212601378136	0.339891907959011	-3.59563139093251	0.000323605745781947	0.0953558264237471	chr5	75574915	75656722	+	NA	Kit
ENSMUSG00000074604.9	464.178521177022	-1.04356246716744	0.29104811173514	-3.58553251194807	0.000336391089751372	0.0966451600855692	chr3	51660359	51682677	+	NA	Mgst2
ENSMUSG00000097572.2	71.6140073973309	-2.13289391983409	0.596262699589661	-3.57710438922628	0.000347421456269383	0.0973356290764986	chr9	122295868	122310928	-	NA	Gm26797
ENSMUSG00000015889.8	3620.82825951927	-0.644545008644212	0.180498475422973	-3.57091663590959	0.000355734112531582	0.0973356290764986	chr10	93453410	93484875	+	NA	Lta4h
ENSMUSG00000004864.13	989.074190205752	-1.14090965138022	0.321785487699537	-3.54555968181366	0.000391780257473869	0.104705551602086	chr17	28769296	28780233	+	NA	Mapk13
ENSMUSG00000035168.16	271.177218342184	-1.23854860295387	0.350658977612875	-3.53206015538328	0.000412335544983045	0.107694547339663	chr2	59612041	59846149	+	NA	Tanc1
ENSMUSG00000052435.7	1342.94567265261	-1.27611831418781	0.369675794198262	-3.45199316324026	0.000556461826063628	0.142107984558294	chr14	54710359	54712174	-	NA	Cebpe
ENSMUSG00000030413.7	6337.25137251474	-1.22310178890849	0.357370845080878	-3.42250020040579	0.000620480520803797	0.155012220545157	chr7	18871330	18890459	+	NA	Pglyrp1
ENSMUSG00000025701.12	2631.32131943807	-0.925643470994992	0.271448731838414	-3.41001214014145	0.000649599878386968	0.15552503755048	chr6	116410076	116461178	-	NA	Alox5
ENSMUSG00000021792.15	250.509877463458	3.20799299354397	0.940084747124715	3.41245084909179	0.000643815359522266	0.15552503755048	chr14	40993739	41013788	-	NA	Prxl2a
ENSMUSG00000027962.14	419.376863581007	-1.52120106331667	0.446974560121677	-3.4033280616744	0.000665702972437143	0.156127725698932	chr3	116109948	116129688	-	NA	Vcam1
ENSMUSG00000051314.11	274.845979946398	-1.73235217980035	0.511231505874317	-3.3885865012127	0.000702538658707696	0.161471485317377	chr7	30818347	30823775	-	NA	Ffar2
ENSMUSG00000025351.14	1018.96801157069	-1.50084353722351	0.443880050503572	-3.38119168798156	0.000721721755225634	0.162627968844176	chr10	128900988	128912822	+	NA	Cd63
ENSMUSG00000040274.11	1086.96488627912	-0.459370712491233	0.136641464187142	-3.36186907264171	0.000774168214994886	0.163127129531472	chr5	3341484	3531008	+	NA	Cdk6
ENSMUSG00000020108.4	318.179724577415	-2.02203272807475	0.599119535836037	-3.3750071682325	0.000738137681878929	0.163127129531472	chr10	59949668	59951834	-	NA	Ddit4
ENSMUSG00000038725.13	224.918401938886	3.65764429700312	1.08682681381346	3.3654343548713	0.000764232496620249	0.163127129531472	chr15	44457493	44601369	+	NA	Pkhd1l1
ENSMUSG00000003541.6	327.306111785526	-1.05736371304693	0.314734432960502	-3.35954252955737	0.000780716335209793	0.163127129531472	chr17	35821683	35822923	+	NA	Ier3
ENSMUSG00000056234.15	2048.00774328246	-0.473702680459397	0.141790771718114	-3.34085691698707	0.000835202532518264	0.171395491137498	chr14	32159864	32179855	+	NA	Ncoa4
ENSMUSG00000056071.12	71054.9771211184	-1.50708524242282	0.4532459484665	-3.32509368814405	0.000883888280452223	0.172163459643338	chr3	90692631	90695721	-	NA	S100a9
ENSMUSG00000020340.16	6538.03089323478	-0.630284292678582	0.189350672023374	-3.32866150377738	0.000872643933174267	0.172163459643338	chr11	46193849	46312859	-	NA	Cyfip2
ENSMUSG00000025558.19	160.210633346069	-1.07591180099265	0.32280877979956	-3.33296944916029	0.000859243769197748	0.172163459643338	chr14	121542045	121797837	-	NA	Dock9
ENSMUSG00000026180.8	2825.68491116529	-1.10324581522244	0.334250989199753	-3.30065086079109	0.000964608386094771	0.176472121243491	chr1	74153988	74161246	+	NA	Cxcr2
ENSMUSG00000030109.15	55.3454658526598	-1.36456132666206	0.413383359214517	-3.30095853218404	0.000963551227041581	0.176472121243491	chr6	121343075	121365775	+	NA	Slc6a12
ENSMUSG00000031877.9	162.869370435812	-2.70770274282914	0.82055819549445	-3.29983023470692	0.000967433313465012	0.176472121243491	chr8	104961717	104969537	+	NA	Ces2g
ENSMUSG00000020490.16	227.799459185356	4.2336103399435	1.28230700763249	3.30155751683832	0.000961496192817203	0.176472121243491	chr11	58917907	58927158	+	NA	Btnl10
ENSMUSG00000027199.14	198.401390984256	-0.820772271866069	0.250427638043071	-3.27748278217161	0.00104737118076704	0.185175224759612	chr2	122594466	122611303	-	NA	Gatm
ENSMUSG00000024772.9	2100.44753820895	-0.585966764227795	0.17876594289266	-3.27784338977608	0.0010460341364469	0.185175224759612	chr19	6276724	6300096	+	NA	Ehd1
ENSMUSG00000037095.8	2745.28675634384	-1.89679853063465	0.582769460769682	-3.25480084033485	0.00113471908815725	0.196880104150003	chr17	56119677	56122001	-	NA	Lrg1
ENSMUSG00000024774.16	406.38071784161	-1.64114654107435	0.50472988182223	-3.25153433584972	0.00114783910355466	0.196880104150003	chr19	34121468	34166053	-	NA	Ankrd22
ENSMUSG00000062995.12	252.538920698779	-1.41305553055981	0.435162188346119	-3.24719281316762	0.00116549402797525	0.196968490727817	chr6	8630526	8778488	-	NA	Ica1
ENSMUSG00000056054.9	53083.368409952	-1.19506169851452	0.369706717116802	-3.23245871169002	0.0012272987008828	0.204407487978915	chr3	90668977	90670035	+	NA	S100a8
ENSMUSG00000038357.10	23420.5762881513	-1.83698036096367	0.570672802619123	-3.21897303066272	0.00128650584494836	0.211207502430665	chr9	109847378	109849617	-	NA	Camp
ENSMUSG00000064267.13	1709.36330751865	-0.706116761223037	0.221183567416912	-3.1924467512185	0.00141072952883871	0.228339489372034	chr5	122206803	122242297	+	NA	Hvcn1
ENSMUSG00000035042.2	1468.51217667106	-2.04027142273357	0.644657426155217	-3.16489245288291	0.00155140283500657	0.244229059998568	chr11	83525777	83530518	-	NA	Ccl5
ENSMUSG00000022707.16	606.459553935086	-0.550226509486849	0.173733824200335	-3.16706612554832	0.00153985299618104	0.244229059998568	chr16	70313948	70569716	+	NA	Gbe1
ENSMUSG00000072294.5	77.5051509567404	-4.12518487220915	1.31071648513639	-3.14727473026319	0.00164800038259335	0.255930005361659	chr14	99870631	100284679	-	NA	Klf12
ENSMUSG00000033213.16	374.399615254205	-3.34110753225127	1.0665729105432	-3.13256365244609	0.00173286848783608	0.26552166216283	chr2	122636985	122641191	+	NA	AA467197
ENSMUSG00000047250.13	660.31639433563	-0.753593443951027	0.241133448478058	-3.12521323237162	0.0017767621410598	0.267768715873954	chr2	36230425	36252272	+	NA	Ptgs1
ENSMUSG00000055639.16	562.433312562476	-1.02682964934371	0.328864351346428	-3.12235012746044	0.0017941342779581	0.267768715873954	chr14	97786852	98169765	-	NA	Dach1
ENSMUSG00000023809.10	895.476661657521	-0.908265782390453	0.291315142250965	-3.11781178064542	0.00182199120467773	0.268440037489186	chr17	7170114	7303315	+	NA	Rps6ka2
ENSMUSG00000009633.3	818.659209715146	-1.20017108359893	0.389382382782101	-3.08224289713318	0.00205447120023651	0.297828065143417	chr1	193272160	193273217	-	NA	G0s2
ENSMUSG00000032514.11	79.1536673222699	-1.35995577179334	0.441611775655444	-3.07952787213357	0.00207328969817903	0.297828065143417	chr9	119937605	119967793	+	NA	Ttc21a
ENSMUSG00000026070.15	801.970971043855	-1.55172617401886	0.505244052351268	-3.07124085241094	0.00213171120223338	0.302439816494643	chr1	40465551	40500854	+	NA	Il18r1
ENSMUSG00000026672.11	442.75075445006	-1.0270522902525	0.336890509190511	-3.04862340206713	0.00229892473055686	0.318304132573006	chr2	5020641	5064051	-	NA	Optn
ENSMUSG00000034993.7	236.134411368324	-0.949916015795316	0.311420537005232	-3.05026773420327	0.00228637448752711	0.318304132573006	chr11	101458744	101466230	-	NA	Vat1
ENSMUSG00000070643.11	45.2378131799591	-2.02225710163661	0.666348591180437	-3.03483361171992	0.0024066842036114	0.325817586333817	chr1	133382302	133424377	-	NA	Sox13
ENSMUSG00000003865.16	904.999903576744	-0.790996569094005	0.260673712589822	-3.03443167028761	0.00240989339004302	0.325817586333817	chr7	45434843	45456619	+	NA	Gys1
ENSMUSG00000016028.10	238.926853244101	-1.21149139691032	0.400356010690771	-3.02603524003554	0.00247783422218442	0.331107800945853	chr15	85898928	86033777	-	NA	Celsr1
ENSMUSG00000020077.14	3061.89196267125	-0.496501232116797	0.164430031282481	-3.01952890384018	0.00253168134934471	0.334414736398499	chr10	62493832	62527451	-	NA	Srgn
ENSMUSG00000020732.13	282.674983493832	-1.39817171306001	0.464701749948579	-3.00875069485907	0.00262324277856184	0.342571659218553	chr11	115091430	115162236	+	NA	Rab37
ENSMUSG00000003153.10	5733.85705355269	-0.617081074630227	0.205807473962997	-2.99834142437983	0.00271453380304596	0.350510364770834	chr6	122727808	122801640	-	NA	Slc2a3
ENSMUSG00000117313.1	61.2024721144941	-1.95583782357431	0.65512301769063	-2.98545123703457	0.00283160280238065	0.361564215610649	chr17	28424722	28426430	-	NA	Gm49838
ENSMUSG00000028681.11	35.1868791145089	-1.7798605379793	0.59931658908494	-2.96981690544702	0.00297977290379444	0.376302749564898	chr4	117096074	117116101	+	NA	Ptch2
ENSMUSG00000034226.7	63.8343685733029	-2.47267244623828	0.838771477706034	-2.94796915722602	0.003198689764992	0.399486192398151	chr2	119269200	119271272	-	NA	Rhov
ENSMUSG00000054169.7	390.471229761723	-3.86094965759497	1.31116052007662	-2.94468114199271	0.00323287642647303	0.399486192398151	chr7	24777205	24784657	+	NA	Ceacam10
ENSMUSG00000040693.7	697.490991547847	-1.7907851155138	0.615949612269111	-2.90735651073257	0.00364497524061647	0.431835623352212	chr1	96816269	96872171	-	NA	Slco4c1
ENSMUSG00000027858.13	169.821436540081	-1.12389167869521	0.385367701812786	-2.91641378716579	0.00354080563538127	0.431835623352212	chr3	102734528	102801513	+	NA	Tspan2
ENSMUSG00000029094.12	136.547159003621	-0.891721535232543	0.306128817613922	-2.91289641459743	0.00358093365737059	0.431835623352212	chr5	35893318	36003923	+	NA	Afap1
ENSMUSG00000021796.15	155.303939726092	-2.55800276023067	0.87916531359379	-2.90958107727686	0.00361913502077625	0.431835623352212	chr14	34410733	34503341	-	NA	Bmpr1a
ENSMUSG00000026187.9	95.1543762284331	-1.58556229214117	0.547778030590122	-2.89453428870274	0.00379721435108282	0.440783710329736	chr1	72307426	72394952	+	NA	Xrcc5
ENSMUSG00000051354.14	393.661538571242	3.76976331376857	1.30126737190616	2.89699365031065	0.00376757380834216	0.440783710329736	chr10	26229706	26272172	+	NA	Samd3
ENSMUSG00000030137.8	131.223368509326	-1.38568992410446	0.482769010478068	-2.87029592626971	0.00410087809748819	0.466606842537963	chr6	121210695	121226854	+	NA	Tuba8
ENSMUSG00000032009.8	691.514944088134	0.44897393992437	0.156313639815042	2.87226335753949	0.00407543179437593	0.466606842537963	chr9	14275066	14333101	+	NA	Sesn3
ENSMUSG00000101517.6	56.4281085563862	-2.53984717209867	0.889436050159909	-2.85557030394939	0.0042959610617745	0.479756771545866	chr10	95746076	95797236	+	NA	4732465J04Rik
ENSMUSG00000021253.7	35.0049299278195	3.78408268046739	1.32529484796297	2.85527608160831	0.00429994321869337	0.479756771545866	chr12	86056744	86079041	-	NA	Tgfb3
ENSMUSG00000003526.12	87.3025098392918	-0.85849210029189	0.301408304890981	-2.84826956112707	0.00439576745257512	0.485732303509551	chr16	18060356	18090203	-	NA	Prodh
ENSMUSG00000072214.7	208.078300450885	-1.29410849286025	0.456437136052743	-2.83523927095782	0.00457913756107975	0.497198995689868	chr16	18620501	18629954	-	NA	Sept5
ENSMUSG00000079491.9	156.955714931579	-0.671471646042992	0.236871045248001	-2.83475612369579	0.00458606800758145	0.497198995689868	chr17	36115875	36121465	-	NA	H2-T10
ENSMUSG00000040447.15	51.8932600674492	-1.82843841802604	0.647538431329987	-2.8236755218846	0.00474764223804195	0.505697524051026	chr11	72451637	72489904	-	NA	Spns2
ENSMUSG00000085133.2	34.0243786518265	-3.96867505724834	1.40566171921238	-2.82335003009975	0.00475246541920561	0.505697524051026	chr14	121248705	121253971	+	NA	B930095G15Rik
ENSMUSG00000041324.14	569.99056987179	-1.95019476268584	0.694520073788735	-2.80797465226191	0.00498541507111205	0.525618256855226	chr13	16011850	16031621	+	NA	Inhba
ENSMUSG00000038482.11	1653.43990961327	-0.37813783528903	0.134893382038355	-2.80323489243908	0.00505928071007598	0.528556853819938	chr8	13338750	13378448	+	NA	Tfdp1
ENSMUSG00000032549.7	75.2767415918797	1.63994039447997	0.586116149911303	2.79797851454553	0.00514235331860738	0.532395714751676	chr9	103111786	103185276	+	NA	Rab6b
ENSMUSG00000039485.8	95.4730950400724	0.70883707204508	0.254035788729285	2.79030397878488	0.00526585759512516	0.540314602528378	chr10	34297441	34301320	+	NA	Tspyl4
ENSMUSG00000049130.6	2432.50947585483	-0.576458534704541	0.207237014736855	-2.78163886618669	0.00540851865614433	0.550041561030182	chr7	16246742	16259540	-	NA	C5ar1
ENSMUSG00000016194.14	921.409679960189	-0.574973546927628	0.208959299148158	-2.75160545269611	0.00593039227475383	0.574661596637983	chr1	193221633	193264075	-	NA	Hsd11b1
ENSMUSG00000011114.18	361.363452129457	-0.471185443950123	0.171309695656142	-2.75048906102724	0.0059506378350087	0.574661596637983	chr9	37648762	37657312	-	NA	Tbrg1
ENSMUSG00000032380.9	231.581100305058	-1.41401716497685	0.514005746117144	-2.75097540379362	0.00594181045319069	0.574661596637983	chr9	66158222	66272242	+	NA	Dapk2
ENSMUSG00000020323.14	116.743442627183	-1.17342387563181	0.425005127201271	-2.76096404614928	0.00576310204644426	0.574661596637983	chr10	79781473	79790961	-	NA	Prss57
ENSMUSG00000022102.13	692.892167335466	-0.577176028114878	0.209666672853911	-2.75282676191955	0.00590831517189686	0.574661596637983	chr14	70766035	70778495	+	NA	Dok2
ENSMUSG00000022512.3	258.40373280826	-1.10157837413176	0.399871417792711	-2.754831491114	0.00587223705193705	0.574661596637983	chr16	26356641	26371841	-	NA	Cldn1
ENSMUSG00000026835.15	1087.62753609315	-1.1793009402874	0.430188443660765	-2.74135895016594	0.00611856244969444	0.576348521900725	chr2	28076377	28084885	-	NA	Fcnb
ENSMUSG00000102411.1	42.0596004064712	-1.70076935301872	0.61983621756364	-2.74390121910568	0.00607138043583005	0.576348521900725	chr9	72728139	72730888	+	NA	Gm36936
ENSMUSG00000085939.3	79.0640260689155	-1.22746767189059	0.447474992968154	-2.74309780698281	0.00608625543424866	0.576348521900725	chr18	50134725	50135600	+	NA	Cd63-ps
ENSMUSG00000117294.1	62.1400239259206	-1.76939789243438	0.646114728985649	-2.73851966695172	0.00617164689938153	0.576622489168232	chr17	28457483	28461095	-	NA	Gm49839
ENSMUSG00000030930.14	1166.50349259535	-0.632098254554163	0.231163713381045	-2.73441815460123	0.00624906287758405	0.579147020880612	chr7	132235779	132317228	-	NA	Chst15
ENSMUSG00000017697.3	166.635519270516	-1.13965980511676	0.41785543290517	-2.72740214765953	0.00638351878093505	0.584927004697578	chr2	163726583	163750239	-	NA	Ada
ENSMUSG00000000157.16	4547.43384048563	-1.66068639843267	0.609231712969593	-2.72586991628841	0.00641322681795117	0.584927004697578	chr16	96422287	96443619	-	NA	Itgb2l
ENSMUSG00000071715.12	2664.19704514737	-0.27554505694172	0.101211520120066	-2.72246732995259	0.00647964398146424	0.586331249094386	chr15	78244800	78262580	+	NA	Ncf4
ENSMUSG00000096719.1	228.212851645735	-1.33487900107017	0.490847039117747	-2.71954172010387	0.00653724477543339	0.586922007494379	chr7	47463805	47528862	-	NA	Mrgpra2b
ENSMUSG00000031616.7	41.2628272921398	-3.11441208076084	1.14697595463986	-2.71532464840446	0.00662108291908469	0.589840968264506	chr8	77663030	77724464	-	NA	Ednra
ENSMUSG00000051212.8	217.187117000571	0.511337516988994	0.188513044190352	2.71247816927018	0.00667821801034593	0.59035447211458	chr14	121952550	121965195	-	NA	Gpr183
ENSMUSG00000032369.13	583.549985724462	-0.69620026827406	0.257569592311669	-2.70295985650212	0.00687250459401983	0.598324415109666	chr9	92249749	92272278	+	NA	Plscr1
ENSMUSG00000033107.6	138.72294755753	-0.887413363415344	0.328142917792696	-2.70435019406991	0.00684381209418407	0.598324415109666	chr18	20944624	20983862	+	NA	Rnf125
ENSMUSG00000026922.13	732.34745448662	-0.663700640052457	0.246321453785399	-2.69444918358873	0.00705050767475496	0.606832444445258	chr2	26593056	26604417	-	NA	Agpat2
ENSMUSG00000105703.2	541.932633946618	0.846377609051129	0.314547996475206	2.69077412202765	0.00712864427428731	0.606832444445258	chr14	54292442	54297456	-	NA	Gm43305
ENSMUSG00000042265.13	2604.50934436349	-1.03960496216573	0.386167130944658	-2.69211146899687	0.00710012101104067	0.606832444445258	chr17	48232767	48246924	+	NA	Trem1
ENSMUSG00000030172.15	226.937991014884	-0.672896040829862	0.250674275220394	-2.68434421616757	0.00726722422215749	0.614080446772308	chr6	119570795	119848167	-	NA	Erc1
ENSMUSG00000047507.12	364.608381907056	-1.19946233073387	0.448257994171156	-2.67583031720765	0.00745443754328991	0.62530216239042	chr17	25242658	25256364	-	NA	Baiap3
ENSMUSG00000005148.8	463.572350800229	-1.09313513443566	0.412797615577829	-2.64811397446059	0.00809422312575264	0.669200087490283	chr14	99298690	99315036	+	NA	Klf5
ENSMUSG00000049871.14	410.409992482016	1.28343673269376	0.484646977645874	2.64818887126446	0.00809242998823778	0.669200087490283	chr16	3945006	3976632	-	NA	Nlrc3
ENSMUSG00000055013.16	1560.65217500226	-0.519315355109719	0.197824013870303	-2.62513809597551	0.00866138304639221	0.710975814065281	chr1	89454805	89897617	+	NA	Agap1
ENSMUSG00000042345.15	257.019129088074	-0.757475730814921	0.290689855228722	-2.6057866044858	0.00916635500474658	0.747090437691828	chr17	31207872	31246892	+	NA	Ubash3a
ENSMUSG00000028033.16	118.558663541043	-1.39301904583063	0.53527936157804	-2.60241501133897	0.00925697560221294	0.747182929742985	chr1	21398402	21961942	-	NA	Kcnq5
ENSMUSG00000026822.14	29485.6298772601	-1.31420779801122	0.505286546344607	-2.60091587143689	0.00929752514386067	0.747182929742985	chr2	32384632	32388252	-	NA	Lcn2
ENSMUSG00000097039.8	61.94558055342	-1.20320566574946	0.463045354080855	-2.59846180324566	0.00936424625952579	0.747318875100489	chr15	62037985	62378096	+	NA	Pvt1
ENSMUSG00000003038.15	4396.09634749022	-0.38924328819114	0.150120044451318	-2.59288018208233	0.00951759224147371	0.753347514671352	chr4	133964737	133968650	-	NA	Hmgn2
ENSMUSG00000096243.1	226.975408226112	1.31495911864194	0.507979081736092	2.58860879496824	0.00963645010935336	0.753347514671352	chr5	115489458	115489599	+	NA	Gm24265
ENSMUSG00000032561.15	816.324552699115	-0.813113517178064	0.313903646005902	-2.59032836198015	0.00958844231444338	0.753347514671352	chr9	104288250	104337748	-	NA	Acpp
ENSMUSG00000030303.15	83.4950405851682	-1.37356751658118	0.531284458520628	-2.58537115955906	0.00972742204802889	0.755321176864513	chr6	148047258	148182758	+	NA	Far2
ENSMUSG00000015619.10	223.901943633045	-3.80160050541665	1.47396302423296	-2.57916951980188	0.00990381720528417	0.758764448820837	chr2	9857077	9890034	-	NA	Gata3
ENSMUSG00000005533.10	2811.54415182104	-0.491356640129265	0.190494566723788	-2.57937351484528	0.0098979698844831	0.758764448820837	chr7	67952826	68233668	+	NA	Igf1r
ENSMUSG00000024667.12	188.547339373031	-1.03005055358965	0.399948911849303	-2.57545532209816	0.0100108205620509	0.761883111914495	chr19	10533864	10556238	-	NA	Tmem216
ENSMUSG00000019982.15	887.987611000956	-0.579652829795129	0.226279976474809	-2.56166205611949	0.010417262843181	0.784102710516837	chr10	21124934	21160984	-	NA	Myb
ENSMUSG00000022416.15	214.307403134147	-0.966012850128485	0.377211728315316	-2.56093004966426	0.0104392372701946	0.784102710516837	chr15	80287237	80398279	+	NA	Cacna1i
ENSMUSG00000032484.8	110715.291762282	-1.71010328344027	0.669138784011143	-2.55567802121569	0.0105981134099663	0.790265208825964	chr9	110419746	110423012	+	NA	Ngp
ENSMUSG00000047181.12	143.745509300033	2.93258448697803	1.14937971666681	2.55144965971951	0.010727582020262	0.790265208825964	chr11	95009878	95026087	+	NA	Samd14
ENSMUSG00000023008.18	866.004176755332	-0.468929498699505	0.183740347122176	-2.55213134210363	0.010706614906252	0.790265208825964	chr15	99317224	99370482	-	NA	Fmnl3
ENSMUSG00000106609.1	200.82305238624	-1.4944756766523	0.586282418007636	-2.54907128501479	0.0108010219905932	0.790607291184059	chr5	43784045	43786117	-	NA	Gm43181
ENSMUSG00000055723.6	160.584504281529	0.670966053039739	0.264428631895496	2.53741831294922	0.0111673426509276	0.812247479395318	chr7	114046781	114117781	-	NA	Rras2
ENSMUSG00000030342.8	1468.89319080048	-0.686538254934645	0.271621473039931	-2.52755515700232	0.0114859780600212	0.830168929973354	chr6	125460265	125494791	-	NA	Cd9
ENSMUSG00000100465.1	57.0043288879091	-2.93116016466612	1.16456159150612	-2.5169644834974	0.0118370760784996	0.850197989338235	chr5	149234815	149247682	-	NA	Gm29264
ENSMUSG00000009350.13	5009.16064526208	-1.0225877725837	0.407806690342334	-2.50753064331849	0.0121578039322152	0.867810452105695	chr11	87793580	87804413	+	NA	Mpo
ENSMUSG00000024793.14	49.1970625861619	4.32131082761634	1.72599335815283	2.50366596557535	0.0122914017703938	0.871930797193615	chr4	152115933	152120119	+	NA	Tnfrsf25
ENSMUSG00000056091.12	1782.33274023301	-0.425648461441352	0.170615864210164	-2.49477657550672	0.0126036461528127	0.879547772346838	chr6	72097591	72154571	+	NA	St3gal5
ENSMUSG00000052906.7	222.969996420782	-0.369513455080197	0.147994055510351	-2.49681281998756	0.0125315084801513	0.879547772346838	chr8	33619585	33641967	-	NA	Ubxn8
ENSMUSG00000022582.4	2145.04179075411	-0.980699990259741	0.393211011769471	-2.49408068671968	0.0126283834351922	0.879547772346838	chr15	75155239	75159126	+	NA	Ly6g
ENSMUSG00000022555.12	1862.9503224774	-0.533812076561847	0.214693590261649	-2.48639037575032	0.0129046321121681	0.891374195764671	chr15	76502014	76511953	-	NA	Dgat1
ENSMUSG00000000489.7	191.849728863022	1.17924168428878	0.474940660098386	2.48292425425209	0.0130308792976388	0.891374195764671	chr15	79995873	80014977	-	NA	Pdgfb
ENSMUSG00000063234.5	159.17887274267	-1.3522626648717	0.544610012978863	-2.48299266015181	0.0130283772076642	0.891374195764671	chr15	103308234	103310612	-	NA	Gpr84
ENSMUSG00000038963.15	163.601114818692	-0.836618515305946	0.337491414078495	-2.4789327384529	0.0131776153344577	0.896077842743124	chr2	180456244	180474867	+	NA	Slco4a1
ENSMUSG00000110972.1	70.397791613479	0.783587297412859	0.31691585641215	2.47254052316587	0.0134156503090652	0.898993494607941	chr9	44179046	44180701	-	NA	5830462O15Rik
ENSMUSG00000020846.6	2441.16918355647	-0.584817241667764	0.23641710022749	-2.47366726478342	0.0133734185422982	0.898993494607941	chr11	76019193	76027782	-	NA	Rflnb
ENSMUSG00000041895.15	464.963683907018	-0.586170199376552	0.237172911651699	-2.47148881925173	0.0134551758677833	0.898993494607941	chr11	109573330	109611967	-	NA	Wipi1
ENSMUSG00000030747.5	725.831865382619	-0.734428238926759	0.298125264476607	-2.46348876273915	0.01375922084282	0.913994022691838	chr7	99153657	99182719	-	NA	Dgat2
ENSMUSG00000060675.13	256.069431726509	0.57601141332968	0.234707094915354	2.45417128756766	0.0141209701028213	0.932633266790936	chr19	7557458	7588545	+	NA	Plaat3
ENSMUSG00000026073.13	1873.10004698906	-0.77224821876215	0.316035403107966	-2.44354971363234	0.0145435657264371	0.944263600724377	chr1	40074078	40125231	+	NA	Il1r2
ENSMUSG00000039960.5	807.914355259997	-0.444478802075549	0.181806917523325	-2.44478487469281	0.0144938565905681	0.944263600724377	chr8	123653928	123663884	+	NA	Rhou
ENSMUSG00000032540.16	1302.55793705668	-0.357486385824323	0.146252688818641	-2.44430641728317	0.0145130943346331	0.944263600724377	chr9	122351607	122381524	+	NA	Abhd5
ENSMUSG00000023951.17	324.413087668471	-0.764479870079306	0.314528282746694	-2.43056002278492	0.0150755087935362	0.973301949748979	chr17	46016992	46032369	-	NA	Vegfa
ENSMUSG00000053113.3	627.111472725316	-0.630881839264222	0.260272091765601	-2.42393195130729	0.0153534821371967	0.98287856318287	chr11	117966078	117970047	-	NA	Socs3
ENSMUSG00000041754.5	1239.20749264727	-0.735703116275915	0.303638970432817	-2.42295353335977	0.0153948956990008	0.98287856318287	chr17	48247776	48258841	+	NA	Trem3
ENSMUSG00000033845.13	188.725035534676	-0.207760287487068	0.193481451148449	-1.07379951025726	0.282912549502434	1	chr1	4773205	4785739	-	NA	Mrpl15
ENSMUSG00000025903.14	284.993093428108	0.00817769486560456	0.260572628567462	0.0313835528718527	0.974963657597755	1	chr1	4807787	4848410	+	NA	Lypla1
ENSMUSG00000033813.15	392.901594405577	0.150367874794742	0.173710880222791	0.865621512031311	0.38669775465693	1	chr1	4857813	4897909	+	NA	Tcea1
ENSMUSG00000033793.12	757.53969968809	-0.041821756207129	0.125529094657175	-0.33316384796167	0.739010605849674	1	chr1	5070017	5162529	+	NA	Atp6v1h
ENSMUSG00000025907.14	1245.48290545311	0.151670577940611	0.192311951232087	0.788669539094691	0.430305175804697	1	chr1	6206196	6276648	+	NA	Rb1cc1
ENSMUSG00000090031.2	95.268728741575	-0.710884920160506	0.304662648521469	-2.33335108064752	0.0196297265403528	1	chr1	6209865	6215293	-	NA	4732440D04Rik
ENSMUSG00000051285.17	466.426742372622	-0.00686461778418552	0.218741707404531	-0.0313822995424023	0.974964657117645	1	chr1	7088919	7173628	+	NA	Pcmtd1
ENSMUSG00000103509.1	119.973175062371	-0.200421054484837	0.296868075202095	-0.675118246879186	0.49960064163539	1	chr1	7148109	7152137	+	NA	Gm38372
ENSMUSG00000061024.8	141.633742995166	-0.154792224522468	0.324772680720643	-0.476617134726348	0.633634779729996	1	chr1	9545407	9547455	+	NA	Rrs1
ENSMUSG00000025912.16	36.5613855904842	-0.0629683789000051	0.441045550381006	-0.142770693062448	0.886471283477435	1	chr1	9667414	9700209	-	NA	Mybl1
ENSMUSG00000045210.8	1580.96322234888	0.00182128575976655	0.114662547917627	0.0158838765825695	0.987327033004367	1	chr1	9718621	9748382	-	NA	Vcpip1
ENSMUSG00000025915.14	896.268119622125	0.168543594527969	0.156583938611993	1.07637856105799	0.281757986525079	1	chr1	9798106	9900845	+	NA	Sgk3
ENSMUSG00000046101.16	42.3253789226854	-0.000243641984582974	0.471378056555843	-0.0005168717151646	0.999587596056917	1	chr1	9908637	9942085	+	NA	Mcmdc2
ENSMUSG00000098234.7	42.3614017006429	-0.45255221978866	0.447374913582015	-1.01157263415866	0.311742435935039	1	chr1	9941958	9944118	-	NA	Snhg6
ENSMUSG00000025916.10	75.7945775911018	-0.425159586379689	1.16546817793227	-0.364797250092226	0.71526275796317	1	chr1	9968623	10009136	-	NA	Ppp1r42
ENSMUSG00000025917.9	324.555616276548	-0.123103388832503	0.156806895594256	-0.785063618318403	0.432416269367103	1	chr1	10024600	10038168	-	NA	Cops5
ENSMUSG00000056763.16	538.843864351984	0.0392274968698111	0.160224827572429	0.244827830144353	0.806589744226817	1	chr1	10037986	10136768	+	NA	Cspp1
ENSMUSG00000067851.11	2592.36717108951	-0.0845574938490292	0.175254758971696	-0.482483296574476	0.62946266139989	1	chr1	10137570	10232670	-	NA	Arfgef1
ENSMUSG00000102556.1	58.1712417244685	0.174983877409936	0.462737117184602	0.378149646768294	0.705319428929468	1	chr1	10197080	10198802	-	NA	Gm37569
ENSMUSG00000005886.14	1657.34330407516	0.124039634016426	0.179346578990703	0.691619738243549	0.489176162822083	1	chr1	13139104	13374083	-	NA	Ncoa2
ENSMUSG00000103506.1	41.9123984934086	-0.244634327915091	0.440213152825937	-0.555717897897114	0.578403719322969	1	chr1	13177461	13179714	-	NA	Gm38376
ENSMUSG00000103495.1	53.3850599410361	0.087265777120977	0.379598251049788	0.229889829259333	0.818177379764488	1	chr1	13234808	13236434	-	NA	Gm37409
ENSMUSG00000104170.1	42.2775323304039	0.12601850755788	0.340928879354393	0.369632833089757	0.711656083807074	1	chr1	13297035	13298907	-	NA	Gm37702
ENSMUSG00000103085.1	162.613548777055	0.287181867052598	0.256457347419993	1.11980362404002	0.262797454604778	1	chr1	13343562	13348204	-	NA	Gm38120
ENSMUSG00000102664.1	75.5776541326312	0.0270356566686792	0.397705803874294	0.0679790347671782	0.945802323503349	1	chr1	13354482	13356730	-	NA	Gm38380
ENSMUSG00000025935.10	1705.11879023438	0.0535202589897553	0.114772886478728	0.466314480987413	0.640990414908056	1	chr1	13564697	13589910	-	NA	Tram1
ENSMUSG00000025937.6	143.318264601354	0.160373948527346	0.270086375328906	0.593787629353925	0.552654164065969	1	chr1	13623329	13660546	-	NA	Lactb2
ENSMUSG00000025932.14	74.7194141112871	-0.879781459080115	0.524905152168004	-1.67607701209709	0.0937231088516368	1	chr1	14168953	14310235	-	NA	Eya1
ENSMUSG00000025925.14	262.315793967271	0.17941507891327	0.16861640251745	1.06404285843249	0.287309284654363	1	chr1	15805645	15844052	+	NA	Terf1
ENSMUSG00000043716.13	4280.1702133751	0.0165312893718508	0.12480183837178	0.132460303369929	0.894620219619979	1	chr1	16101294	16104662	-	NA	Rpl7
ENSMUSG00000025921.7	120.487120090405	-0.129082276094219	0.224763156457698	-0.574303538571781	0.565762415053134	1	chr1	16105773	16133734	+	NA	Rdh10
ENSMUSG00000025939.18	276.444951731353	0.0696561394962529	0.281067161625132	0.247827384364295	0.804267966080613	1	chr1	16540789	16619489	-	NA	Ube2w
ENSMUSG00000079658.9	265.567893161822	0.0678786964117053	0.175714693357799	0.386300628106765	0.699274035379654	1	chr1	16641724	16657042	-	NA	Eloc
ENSMUSG00000025940.6	91.2620619724216	-0.0819991200596608	0.350914101108863	-0.23367291254626	0.815238918271619	1	chr1	16665206	16678275	+	NA	Tmem70
ENSMUSG00000041859.10	1140.05058309831	-0.109553862049626	0.12839530736512	-0.853254408574964	0.393518236891013	1	chr1	20802967	20820312	-	NA	Mcm3
ENSMUSG00000041779.5	351.461196934867	0.0732685816636403	0.220988458885066	0.331549357976864	0.740229564833933	1	chr1	20996298	21079229	-	NA	Tram2
ENSMUSG00000025936.15	129.223759943431	0	1.99518906536474	0	1	1	chr1	21285245	21298312	-	NA	Gm4956
ENSMUSG00000093963.1	37.0977681933795	0	3.9379017844701	0	1	1	chr1	21312516	21316320	-	NA	Gm21909
ENSMUSG00000026158.11	1670.82133519327	-0.0115838601368856	0.192368120270491	-0.0602171509530655	0.951982686017004	1	chr1	23366423	23397772	-	NA	Ogfrl1
ENSMUSG00000026155.13	651.980321416829	-0.0638498290401282	0.212756377712521	-0.300107708763508	0.764094999329563	1	chr1	23844845	23922317	-	NA	Smap1
ENSMUSG00000100131.1	257.315406417852	0.842836474650245	0.525927356239	1.60257203709181	0.109029171467959	1	chr1	24611534	24612410	-	NA	Gm28439
ENSMUSG00000067736.2	78.8582344502443	-0.0509582164272634	1.45138376129737	-0.035110091339118	0.971991954649666	1	chr1	24612406	24612700	-	NA	Gm10222
ENSMUSG00000101111.1	802.201097658585	0.140313472435062	0.620105894568666	0.22627340533936	0.82098878147646	1	chr1	24613188	24613971	-	NA	Gm28437
ENSMUSG00000100862.1	888.524490891226	0.437383684466301	0.383250343103178	1.14124799191256	0.25376673806753	1	chr1	24613973	24614651	-	NA	Gm10925
ENSMUSG00000102070.1	1428.0571704981	0.428026120232572	0.313205864106762	1.36659676361191	0.171751732211674	1	chr1	24614884	24615565	-	NA	Gm28661
ENSMUSG00000101249.1	448.444939561545	0.487398809128589	0.4506240475252	1.08160852001875	0.279426517071844	1	chr1	24615705	24616197	-	NA	Gm29216
ENSMUSG00000073725.8	618.660555731238	0.160591307712986	0.141037237542279	1.13864473320279	0.254851362614358	1	chr1	24678629	24766301	+	NA	Lmbrd1
ENSMUSG00000048874.15	1727.51932023822	0.0766844422049658	0.123766529294082	0.619589501639458	0.535528080277384	1	chr1	30802338	30873921	-	NA	Phf3
ENSMUSG00000103783.1	54.7531146206788	-0.0320108948747488	0.409799899023429	-0.0781134767261587	0.937737787074032	1	chr1	30833547	30836431	-	NA	Gm37522
ENSMUSG00000104315.1	203.045442568589	-0.215964026569136	0.235439464268133	-0.917280487536206	0.358995679478088	1	chr1	30865503	30868538	-	NA	Gm37906
ENSMUSG00000026064.16	262.114365762105	0.231989282356918	0.198370094455793	1.16947709781233	0.242211463219012	1	chr1	30940301	30949309	-	NA	Ptp4a1
ENSMUSG00000026134.11	241.661811282727	-0.0982019180966473	0.186978532989855	-0.525204238830857	0.599441218550988	1	chr1	33453809	33669795	-	NA	Prim2
ENSMUSG00000102714.1	38.6941955574133	-0.0602169890362286	0.448487580338763	-0.134266792830125	0.893191610920794	1	chr1	33613757	33616832	-	NA	Gm37618
ENSMUSG00000004768.14	122.606461799339	0.0112477024502572	0.325896909555571	0.0345130687664262	0.972468021188701	1	chr1	33719886	33742564	+	NA	Rab23
ENSMUSG00000042197.13	695.374756858238	0.0248652145955136	0.157660636882496	0.157713523725301	0.874682543477014	1	chr1	33761544	33814595	-	NA	Zfp451
ENSMUSG00000026131.20	121.901188358537	-0.0539285731143957	0.587497368505899	-0.0917937270962503	0.926861928072876	1	chr1	33908224	34308661	+	NA	Dst
ENSMUSG00000102336.1	79.6408972730534	0.315228933395015	0.325049117933715	0.969788613483631	0.332151869659952	1	chr1	34427001	34433264	-	NA	Gm37233
ENSMUSG00000042111.9	173.100859614957	-0.0263441068113119	0.190285484128872	-0.138445173219152	0.889888597660284	1	chr1	34436669	34439672	-	NA	Ccdc115
ENSMUSG00000026127.13	480.068244693969	-0.0560116213472018	0.162790702687028	-0.344071377681111	0.730792607535296	1	chr1	34439850	34449356	+	NA	Imp4
ENSMUSG00000026126.15	591.21442878669	0.0998640349849164	0.226083321214733	0.441713411004193	0.658696603810294	1	chr1	34459761	34475733	+	NA	Ptpn18
ENSMUSG00000037509.21	222.959422007022	0.101276735815012	0.218406638277616	0.463707223432832	0.642857521214343	1	chr1	34678187	34813309	+	NA	Arhgef4
ENSMUSG00000104002.2	44.1905185329703	0.378405601017561	0.449355893635072	0.842106682870992	0.399728240894507	1	chr1	34809359	34811908	-	NA	Gm38336
ENSMUSG00000037503.12	2172.95162275408	-0.0460636390237968	0.151289068675995	-0.304474337947363	0.760766540603804	1	chr1	34813218	34843065	-	NA	Fam168b
ENSMUSG00000026123.11	567.041262149037	0.0614711593482682	0.158662436567281	0.387433602295659	0.698435231437286	1	chr1	34849975	34879580	+	NA	Plekhb2
ENSMUSG00000045216.7	399.531181017474	-0.0769680808345437	0.223987824190653	-0.343626181970634	0.731127432075051	1	chr1	36068399	36106446	+	NA	Hs6st1
ENSMUSG00000037470.14	1877.42386549191	-0.0158633119860811	0.0620684215496256	-0.255577821862248	0.798276845343665	1	chr1	36140026	36244720	-	NA	Uggt1
ENSMUSG00000047180.8	2024.10662639394	-0.239998348804092	0.201234670704407	-1.19262922221104	0.233014616053689	1	chr1	36264596	36274679	-	NA	Neurl3
ENSMUSG00000037447.16	1697.61773740291	-0.251550683670324	0.156943519452346	-1.60281026287743	0.108976550319916	1	chr1	36307732	36324029	+	NA	Arid5a
ENSMUSG00000010453.12	718.536822180422	-0.0847175004231474	0.128821727185369	-0.657633632727519	0.510773577597526	1	chr1	36335729	36369181	-	NA	Kansl3
ENSMUSG00000001143.13	519.335948170291	0.0715442641193383	0.142742786542447	0.501211065387627	0.616222587528846	1	chr1	36419870	36445271	-	NA	Lman2l
ENSMUSG00000037408.10	491.752108413907	-0.144257745743245	0.171113225204151	-0.84305433183867	0.399198058108029	1	chr1	36471619	36508764	+	NA	Cnnm4
ENSMUSG00000104316.1	56.0781588311812	0.365488918780311	0.401327084737134	0.910700853942371	0.362453014046587	1	chr1	36473951	36476110	+	NA	Gm37909
ENSMUSG00000001138.13	457.981818044551	-0.120528419512592	0.224589833873327	-0.536660174834862	0.591502370044506	1	chr1	36511866	36528237	+	NA	Cnnm3
ENSMUSG00000079610.9	62.0881978581167	-0.00372664193984072	0.327473122972955	-0.0113799932831388	0.990920275034924	1	chr1	36537506	36547445	-	NA	Ankrd39
ENSMUSG00000026121.13	86.1998870379578	-0.234505886075526	0.437506794293083	-0.536005129827612	0.591955005118326	1	chr1	36548638	36558349	-	NA	Sema4c
ENSMUSG00000061518.11	429.247196944465	0.0527599118047488	0.184356409293189	0.286184310092754	0.774736960154992	1	chr1	36691448	36693681	+	NA	Cox5b
ENSMUSG00000037351.9	569.126730711463	-0.00469156654012158	0.162671032927638	-0.0288408234440152	0.976991542010143	1	chr1	36698113	36714422	-	NA	Actr1b
ENSMUSG00000026117.10	400.570005719614	-0.470683031636956	0.632261679660914	-0.744443395477306	0.456608273817006	1	chr1	36761797	36782818	+	NA	Zap70
ENSMUSG00000026116.11	1570.91187325282	0.129379955522905	0.190118115127565	0.680524080706846	0.496172679575397	1	chr1	36792190	36943666	-	NA	Tmem131
ENSMUSG00000102930.1	106.971263767943	0.268443748234694	0.281387591402588	0.953999950376721	0.340083667499172	1	chr1	36913600	36916539	-	NA	Gm38115
ENSMUSG00000103159.1	124.878574247924	0.117960892083234	0.264039218291551	0.446755193590148	0.655051825852067	1	chr1	36922796	36926348	-	NA	F830112A20Rik
ENSMUSG00000026113.17	2730.20584003263	0.0647152788376257	0.141113932576468	0.458603042634059	0.646519251285232	1	chr1	37299864	37410736	+	NA	Inpp4a
ENSMUSG00000026112.7	805.435753732605	0.0829523593132939	0.149989639020692	0.553053929957456	0.580226481972893	1	chr1	37417083	37430103	-	NA	Coa5
ENSMUSG00000026111.15	250.567429144111	-0.0343165456223612	0.17100232701736	-0.200678822451798	0.840949720078856	1	chr1	37430138	37439124	+	NA	Unc50
ENSMUSG00000026110.15	498.613121364345	0.0715308538932548	0.180274958315829	0.396787521470053	0.691524153416793	1	chr1	37439339	37541016	-	NA	Mgat4a
ENSMUSG00000060771.14	120.370577227996	0.531207254221344	0.301650986528907	1.76099955890726	0.078238477656426	1	chr1	37754775	37866429	-	NA	Tsga10
ENSMUSG00000026088.15	63.6224121691837	0.0424862431392279	0.423144987660068	0.100405875948504	0.920022105010473	1	chr1	37874800	37890411	-	NA	Mitd1
ENSMUSG00000026087.11	228.497392093374	0.0214120257268609	0.170370791154976	0.125678971035497	0.899986048542268	1	chr1	37890476	37898535	+	NA	Mrpl30
ENSMUSG00000058407.12	529.744110541425	0.00675477202699714	0.11523998975286	0.0586148266889227	0.953258900997993	1	chr1	37985188	37997893	-	NA	Txndc9
ENSMUSG00000026083.12	459.258871857362	0.135699541311191	0.153751599460167	0.882589461102467	0.377458124746428	1	chr1	37998009	38055579	+	NA	Eif5b
ENSMUSG00000026082.11	428.982756876288	-0.282268401209165	0.174408642232717	-1.61843127493951	0.105569686527338	1	chr1	38052785	38129801	-	NA	Rev1
ENSMUSG00000037138.18	464.451210992913	0.00021578995541881	0.261673317327014	0.000824654029012582	0.999342021356824	1	chr1	38177325	38664955	-	NA	Aff3
ENSMUSG00000026080.13	90.9027714317857	-0.336621838501677	0.586959129739749	-0.573501324787181	0.566305302362779	1	chr1	38863866	38898161	-	NA	Chst10
ENSMUSG00000026078.10	238.090083628159	-0.193312570697878	0.186148073033661	-1.03848816454265	0.299042842567187	1	chr1	38985607	38997238	+	NA	Pdcl3
ENSMUSG00000073702.11	1781.20369479771	-0.0400190547062964	0.294745129834722	-0.135775117738967	0.89199906204578	1	chr1	39367841	39371911	+	NA	Rpl31
ENSMUSG00000003134.10	2031.33110452034	-0.254588037513214	0.170388227592966	-1.49416448019748	0.13513263398674	1	chr1	39371491	39478755	-	NA	Tbc1d8
ENSMUSG00000102607.1	33.8499639328094	-0.192057947265891	0.441723700979508	-0.434792035926551	0.663713386202072	1	chr1	39419047	39419932	-	NA	Gm37265
ENSMUSG00000003135.15	244.385988712645	-0.0840370270594181	0.186162438357861	-0.451417739264208	0.651688500481964	1	chr1	39534991	39546889	+	NA	Cnot11
ENSMUSG00000085894.1	56.3228556983188	0.0175385750390786	0.40195502367127	0.0436331778587798	0.96519680476625	1	chr1	39547569	39552002	-	NA	Gm15832
ENSMUSG00000048234.13	705.536976093788	-0.0105058360376718	0.186531512890453	-0.0563220437923628	0.955085258298573	1	chr1	39551295	39577405	-	NA	Rnf149
ENSMUSG00000064936.1	46.5610776065297	-0.185249716399522	0.839532478165684	-0.220658189191536	0.825358589161222	1	chr1	39573745	39573875	-	NA	Gm23722
ENSMUSG00000026074.15	3026.13004560232	0.0948058885617202	0.0938698520650296	1.00997164133211	0.312508876937133	1	chr1	39900912	40026310	+	NA	Map4k4
ENSMUSG00000102975.1	2115.71959724553	-0.27798939003434	0.396969818350157	-0.700278401994615	0.483753457152992	1	chr1	40088510	40091581	+	NA	Gm37347
ENSMUSG00000070942.8	69.6255842479384	-0.285930152712665	0.386943745469896	-0.738945017357593	0.459940385007187	1	chr1	40324609	40367562	+	NA	Il1rl2
ENSMUSG00000026069.15	74.967409900873	1.03045446927042	0.962779613897044	1.07029111792204	0.284488291159132	1	chr1	40429569	40465415	+	NA	Il1rl1
ENSMUSG00000041945.12	64.4250256494437	-0.127455259178403	0.433457528041196	-0.294043247453508	0.768724856640919	1	chr1	40772037	40790687	-	NA	Mfsd9
ENSMUSG00000060679.14	250.330587373701	0.0284299687478685	0.192803027861147	0.147456028379094	0.882772084536634	1	chr1	42851232	42905683	+	NA	Mrps9
ENSMUSG00000070939.9	510.619650839055	0.104609203341667	0.12800386384966	0.817234731793175	0.413794297734346	1	chr1	43047199	43098637	-	NA	Tgfbrap1
ENSMUSG00000010290.7	123.732033839843	-0.102250532220835	0.208218100573001	-0.491074176257727	0.623373985291191	1	chr1	43098709	43115947	+	NA	AI597479
ENSMUSG00000066877.11	221.573563805875	-0.302354911867791	0.273719338643922	-1.10461655126648	0.269325776171461	1	chr1	43444578	43570515	+	NA	Nck2
ENSMUSG00000103945.1	43.8835835307746	-0.0877681640676443	0.575040384596363	-0.152629565537821	0.878690408238905	1	chr1	43560272	43561565	+	NA	Gm38228
ENSMUSG00000057363.12	275.89967544031	0.113329312591522	0.171788365844162	0.659703071477661	0.509444395242383	1	chr1	43746965	43827800	-	NA	Uxs1
ENSMUSG00000041763.14	1034.76373699918	-0.0214038312762862	0.18292959710254	-0.117005840581874	0.906855425160574	1	chr1	43933646	44003000	+	NA	Tpp2
ENSMUSG00000026049.11	79.9949666559863	-0.248207652392061	0.276087255817917	-0.899018868715033	0.3686426103286	1	chr1	44086612	44102441	-	NA	Tex30
ENSMUSG00000041684.11	45.3244695590162	-0.26279247929695	0.37010914658312	-0.710040488658744	0.477679028690738	1	chr1	44118956	44144770	+	NA	Bivm
ENSMUSG00000026048.16	135.875304542847	0.334663537439946	0.267339332305938	1.2518305277166	0.210631623729845	1	chr1	44147743	44181260	+	NA	Ercc5
ENSMUSG00000101567.1	40.5788284345569	0.154611608851363	0.617341009002604	0.250447656314228	0.8022411791687	1	chr1	44463922	44464231	-	NA	Txn-ps1
ENSMUSG00000025995.16	134.608706607897	-0.104712216192064	0.228595442120846	-0.458067821565351	0.646903716312283	1	chr1	45795165	45823619	+	NA	Wdr75
ENSMUSG00000025986.6	168.415232199464	0.411834175428494	0.190310341443911	2.16401364373502	0.0304633023017579	1	chr1	46807543	46892852	-	NA	Slc39a10
ENSMUSG00000045954.7	53.3277434859312	-0.960199628680596	1.78464890745107	-0.538032788786454	0.590554412074781	1	chr1	51289125	51302960	+	NA	Cavin2
ENSMUSG00000026107.11	1431.29509000265	0.17351212651894	0.177891391882404	0.97538236495244	0.329370627979712	1	chr1	51465861	51478425	-	NA	Nabp1
ENSMUSG00000062939.11	399.817200750716	-0.206161867675428	0.283156773224406	-0.728083829066811	0.466562272173491	1	chr1	51987147	52107189	+	NA	Stat4
ENSMUSG00000026104.14	787.418728554886	-0.0267481505644007	0.130927049703043	-0.20429812345935	0.838120536312008	1	chr1	52119439	52161865	+	NA	Stat1
ENSMUSG00000026103.14	1623.76897817164	0.00688283738151153	0.138179498534942	0.0498108435367568	0.96027312551836	1	chr1	52163447	52233232	-	NA	Gls
ENSMUSG00000002881.14	661.692595461912	0.175924240679384	0.12860846547994	1.36790560421409	0.171341625336342	1	chr1	52457293	52500679	-	NA	Nab1
ENSMUSG00000043015.15	269.786984266324	0.0356561287279275	0.161021421322009	0.221437175471348	0.824752048955524	1	chr1	52630702	52651919	+	NA	Nemp2
ENSMUSG00000103630.1	34.3313859156163	0.244511556145283	0.741084775756117	0.329937362288696	0.741447291747236	1	chr1	52653807	52655892	-	NA	Gm37242
ENSMUSG00000041439.15	810.684189576642	0.132439261912284	0.151050014293199	0.876790793645406	0.380600280508531	1	chr1	52656285	52727462	-	NA	Mfsd6
ENSMUSG00000026102.9	493.154856972371	-0.217644696308368	0.16132781055843	-1.34908355574281	0.177310129513781	1	chr1	52785426	52817688	-	NA	Inpp1
ENSMUSG00000041426.12	172.388063758525	0.00303853073201391	0.185032668418436	0.0164215906195685	0.986898055247401	1	chr1	52844928	52920986	+	NA	Hibch
ENSMUSG00000026098.13	102.921176967878	-0.0320197119464322	0.297783531963206	-0.107526805580332	0.914371060820094	1	chr1	53189186	53297018	-	NA	Pms1
ENSMUSG00000026097.9	113.336004588917	0.113755561935177	0.264670885064172	0.42980005869401	0.667341090186858	1	chr1	53297094	53310309	+	NA	Ormdl1
ENSMUSG00000026096.14	50.4543767327151	0.143103840926871	0.37787194746554	0.378709882770329	0.704903313698312	1	chr1	53313623	53326343	+	NA	Osgepl1
ENSMUSG00000026095.15	128.068681659865	0.0481331200392252	0.302639730111267	0.15904428682093	0.873633982034109	1	chr1	53344616	53352752	-	NA	Asnsd1
ENSMUSG00000026094.14	4585.19476783405	-0.157198397293681	0.149713137322539	-1.04999734896354	0.29371933160536	1	chr1	53755505	53785224	-	NA	Stk17b
ENSMUSG00000041303.7	165.288613022453	-0.0006084695109484	0.212160505846622	-0.00286796785537589	0.997711695864292	1	chr1	54396003	54438971	-	NA	Gtf3c3
ENSMUSG00000073678.4	373.929204464113	0.383230684553593	0.280185123473338	1.36777670349818	0.171381981994885	1	chr1	54472993	54557684	-	NA	Pgap1
ENSMUSG00000052331.14	3775.95154116264	0.119111385808611	0.116244292821271	1.02466437635565	0.305521577384386	1	chr1	54645339	54926387	-	NA	Ankrd44
ENSMUSG00000102503.1	68.6403053999621	0.0453149139236839	0.392608963985821	0.115419967653414	0.908112252830225	1	chr1	54737165	54738575	-	NA	Gm37370
ENSMUSG00000102642.1	316.260797475036	0.135318408207911	0.194673296906992	0.695105134386053	0.486989417336295	1	chr1	54913844	54916594	-	NA	A130048G24Rik
ENSMUSG00000025982.13	5402.03788543546	-0.0088142889975468	0.0851514032345852	-0.103513138512399	0.9175557224845	1	chr1	54985168	55027481	-	NA	Sf3b1
ENSMUSG00000025981.13	333.991982035702	0.110323532486692	0.202019959313681	0.546102141894751	0.584995727561265	1	chr1	55052769	55072702	+	NA	Coq10b
ENSMUSG00000101122.1	51.3307063791406	-0.139712701987307	0.403278589272538	-0.346442151167336	0.72901045202631	1	chr1	55066263	55067069	+	NA	Gm17971
ENSMUSG00000025980.14	660.807937903463	-0.167736158124168	0.138524308052975	-1.21087887376432	0.225941830472697	1	chr1	55077834	55088243	-	NA	Hspd1
ENSMUSG00000073676.4	197.571265854577	0.0106881096395364	0.264160610778213	0.0404606485730382	0.967725879224315	1	chr1	55088131	55091307	+	NA	Hspe1
ENSMUSG00000025979.13	306.152100777761	0.0672278932339514	0.226699758836247	0.296550351791563	0.766809820020545	1	chr1	55131230	55154899	+	NA	Mob4
ENSMUSG00000025978.14	38.0945666088544	-0.178616244790823	0.460405135900523	-0.387954501075366	0.698049704509952	1	chr1	55170158	55226782	-	NA	Rftn2
ENSMUSG00000046994.9	211.60397679606	-0.00143432214058934	0.218663377799637	-0.00655949869165391	0.994766314798999	1	chr1	55237176	55248470	+	NA	Mars2
ENSMUSG00000038323.3	85.1147286105782	0.252269962619531	0.336273273032939	0.75019331850028	0.45313828232112	1	chr1	57377619	57385423	+	NA	1700066M21Rik
ENSMUSG00000048495.16	46.5899265385413	-0.030638829014698	0.479285438895324	-0.0639260585201912	0.949029103012053	1	chr1	57388236	57407101	-	NA	Tyw5
ENSMUSG00000025971.6	112.093368150412	-0.427641158177554	0.208280085651027	-2.05320233492734	0.0400529580687515	1	chr1	57406327	57417953	+	NA	Maip1
ENSMUSG00000054770.16	213.217822428674	0.106855105937124	0.244280642007003	0.437427644938238	0.661801239008455	1	chr1	57955100	58018956	-	NA	Kctd18
ENSMUSG00000026039.9	350.309600957446	0.0725894895101449	0.242649011240507	0.299154276949418	0.764822334321595	1	chr1	57995970	58025899	+	NA	Sgo2a
ENSMUSG00000051223.14	1647.62435774374	-0.0518675504499942	0.149424601948084	-0.347115199062167	0.728504775393566	1	chr1	58392897	58407353	+	NA	Bzw1
ENSMUSG00000026034.17	4647.52030385362	-0.0405360271041849	0.179134770395969	-0.226287878196857	0.820977525691879	1	chr1	58410188	58424066	-	NA	Clk1
ENSMUSG00000026035.15	156.941507621443	0.0297946260300812	0.251151652933913	0.118632012499321	0.905566902130121	1	chr1	58430993	58445486	-	NA	Ppil3
ENSMUSG00000026036.17	182.345761535668	0.109213556210055	0.237024018712964	0.460769996235327	0.644963630078385	1	chr1	58445150	58481816	+	NA	Nif3l1
ENSMUSG00000026037.14	216.775846900398	-0.165856371934772	0.208978664849944	-0.793652175229773	0.427397949098538	1	chr1	58462770	58505109	-	NA	Orc2
ENSMUSG00000038174.14	226.850777116722	-0.021356617666216	0.289380084410367	-0.0738012697374518	0.941168516678244	1	chr1	58522805	58586323	-	NA	Fam126b
ENSMUSG00000026032.8	214.344093854757	0.00586507117351538	0.225016512125601	0.0260650701502367	0.97920543757316	1	chr1	58586383	58595964	+	NA	Ndufb3
ENSMUSG00000026031.15	1599.94596597151	-0.0113971693427419	0.116434650592281	-0.0978846871164784	0.92202385949987	1	chr1	58711507	58758884	+	NA	Cflar
ENSMUSG00000026029.14	696.785978945964	0.0984026665869425	0.109844317724929	0.895837569252888	0.370339521449085	1	chr1	58795373	58847503	+	NA	Casp8
ENSMUSG00000102719.1	130.426391264174	0.203280025208569	0.21542340481339	0.943630175117972	0.345358666756237	1	chr1	58797782	58801623	+	NA	Gm37760
ENSMUSG00000026028.12	2115.45783060601	-0.126493100486061	0.137684482656357	-0.918717186175382	0.358243518136875	1	chr1	58900448	58973430	-	NA	Trak2
ENSMUSG00000026027.13	315.874866085647	0.051819139898044	0.241153963412846	0.214879901473283	0.829860955176908	1	chr1	58973521	58995715	+	NA	Stradb
ENSMUSG00000026024.14	219.990020708752	-0.295968949626842	0.177659057387145	-1.66593785861354	0.0957257921121468	1	chr1	59162925	59237231	-	NA	Als2
ENSMUSG00000041075.8	96.544462685493	0.28028801928896	0.296704816590812	0.944669596232097	0.34482758373637	1	chr1	59482423	59486955	+	NA	Fzd7
ENSMUSG00000026021.15	338.361699501279	-0.174221636304677	0.187728270601882	-0.92805220943068	0.353380487991113	1	chr1	59586557	59670834	-	NA	Sumo1
ENSMUSG00000103821.1	35.8814691007041	0.00658028263214365	0.406651411298322	0.0161816298906592	0.987089490769771	1	chr1	59646199	59648071	-	NA	D430013B06Rik
ENSMUSG00000026020.9	434.420706943819	-0.135058613947824	0.156079795058708	-0.865317729927971	0.386864422104148	1	chr1	59684970	59719044	+	NA	Nop58
ENSMUSG00000067336.6	761.347528486117	0.27401493092651	0.185392638234955	1.47802487485636	0.13940112033182	1	chr1	59763399	59879014	+	NA	Bmpr2
ENSMUSG00000041040.12	1626.85846285467	0.0164778585655815	0.127382142138557	0.129357681453167	0.897074631578872	1	chr1	59913005	59985346	+	NA	Fam117b
ENSMUSG00000103696.1	287.535732220498	0.224195754960631	0.325623999759377	0.688511151285849	0.491130950427733	1	chr1	59929687	59935102	+	NA	Gm37531
ENSMUSG00000026019.15	134.742605135302	-0.0932001464540824	0.231395108346503	-0.402774920870496	0.687113812283388	1	chr1	60069784	60098645	-	NA	Wdr12
ENSMUSG00000026017.13	81.4088746659232	0.342272951262175	0.404067722808167	0.847068280741322	0.39695706376556	1	chr1	60098246	60153953	+	NA	Carf
ENSMUSG00000073664.11	570.73765736582	0.0806900389181621	0.162552476312095	0.496393784633833	0.619616609367596	1	chr1	60180598	60338328	+	NA	Nbeal1
ENSMUSG00000049439.13	111.999876216706	0.126153100147617	0.188139049569099	0.670531186569452	0.502519232681292	1	chr1	60343322	60388060	+	NA	Cyp20a1
ENSMUSG00000026782.15	126.525361151863	0.104408375290316	0.303333331300547	0.344203437329697	0.730693297455657	1	chr1	60409618	60481158	+	NA	Abi2
ENSMUSG00000026014.15	381.580733133619	0.254244040201278	0.241188798697193	1.05412872228978	0.291823987734857	1	chr1	60482291	60567104	-	NA	Raph1
ENSMUSG00000101188.1	225.569332143489	0.0192708973274784	0.218398909766442	0.0882371498469787	0.92968819114693	1	chr1	60703931	60705149	+	NA	Eif4a-ps4
ENSMUSG00000026012.2	278.458729844213	-0.0567868259196906	0.329137422673932	-0.172532267702503	0.863019095744397	1	chr1	60716799	60773359	+	NA	Cd28
ENSMUSG00000026009.14	86.7147836082494	-1.82882507661483	1.59995453327976	-1.14304815454094	0.253018598261635	1	chr1	60977926	61000320	+	NA	Icos
ENSMUSG00000052062.14	35.287216256104	-0.498505772438238	0.429926320424768	-1.1595144301603	0.246246558035427	1	chr1	61638823	62642284	+	NA	Pard3b
ENSMUSG00000025969.15	133.98597299018	-0.00222312492452926	0.33957246221702	-0.00654683512913501	0.994776418643065	1	chr1	62703284	62818695	+	NA	Nrp2
ENSMUSG00000040865.15	1966.55926630221	0.0147570572012425	0.121203386831981	0.121754495373133	0.903093453171797	1	chr1	62958417	63114667	-	NA	Ino80d
ENSMUSG00000084799.7	74.5243788663941	-0.33130048715723	0.396921468512214	-0.834675152238674	0.403900635608479	1	chr1	63113077	63158290	+	NA	Ino80dos
ENSMUSG00000101599.1	368.518615770614	-0.226186139443897	0.163349488821178	-1.38467613872676	0.166151518443997	1	chr1	63117117	63126837	+	NA	Gm20342
ENSMUSG00000025968.16	699.945095749738	-0.0509002860070464	0.108537319710154	-0.468965754295151	0.639094114571224	1	chr1	63143595	63176833	-	NA	Ndufs1
ENSMUSG00000025967.16	1950.50490483957	-0.094221085250854	0.194870829688563	-0.483505332231794	0.628736974597549	1	chr1	63176824	63180486	+	NA	Eef1b2
ENSMUSG00000025962.15	60.3750897587919	0.058701526576476	0.240482705581741	0.244098744791123	0.807154344661009	1	chr1	63730613	63754655	+	NA	Fastkd2
ENSMUSG00000025959.13	991.034871351801	-0.25082142346237	0.167043604143976	-1.50153263722797	0.133217851716532	1	chr1	64029446	64122282	-	NA	Klf7
ENSMUSG00000025958.14	1188.40515653048	0.120095998037988	0.171479592930633	0.700351546125781	0.483707788140243	1	chr1	64532644	64604548	+	NA	Creb1
ENSMUSG00000025956.10	39.3565463807794	0.0206481136101734	0.445594673563053	0.0463383313024536	0.963040588147247	1	chr1	64606472	64617242	-	NA	Mettl21a
ENSMUSG00000070871.10	79.1989307341315	0.0740697658849892	0.410301369794206	0.18052527078362	0.85674021707164	1	chr1	64690454	64725644	+	NA	Ccnyl1
ENSMUSG00000045005.9	274.050080182558	0.0292824645572145	0.212556845899245	0.137762980219865	0.890427742831123	1	chr1	64730557	64737751	-	NA	Fzd5
ENSMUSG00000051344.13	937.511428410488	0.186976328105181	0.145425403452574	1.28571985131991	0.198540850595158	1	chr1	64785982	64956824	-	NA	Plekhm3
ENSMUSG00000084416.3	46.688821719524	-0.160589095221711	0.367481070878579	-0.43699963875084	0.662111610024836	1	chr1	64993950	64994604	-	NA	Rpl10a-ps1
ENSMUSG00000025950.16	784.183547012119	-0.00197594710227387	0.148126715365887	-0.0133395727934228	0.989356876468379	1	chr1	65158615	65186500	-	NA	Idh1
ENSMUSG00000025949.16	1145.27353207561	0.0110558949161957	0.152857974171086	0.0723278911430647	0.942340968895988	1	chr1	65186682	65278695	+	NA	Pikfyve
ENSMUSG00000026005.15	559.753143960209	0.0152263986557662	0.206355824062445	0.0737871040226057	0.941179788550639	1	chr1	66700830	66719805	+	NA	Rpe
ENSMUSG00000026004.15	204.907226669351	0.269984180523761	0.281061883675463	0.960586248811691	0.336760245570695	1	chr1	66719247	66817562	-	NA	Kansl1l
ENSMUSG00000102559.1	36.5627199544268	0.480923609978894	0.480248124566279	1.00140653420193	0.316630306362944	1	chr1	66765625	66768731	-	NA	Gm37570
ENSMUSG00000102776.1	35.7076719396699	-0.0805624879790485	0.674906472963131	-0.119368373554553	0.904983516360652	1	chr1	66775510	66780107	+	NA	Gm38162
ENSMUSG00000103706.1	44.8889646102604	0.11312634780546	0.400502997507416	0.2824606769725	0.777590294662726	1	chr1	66793644	66796298	-	NA	6820402A03Rik
ENSMUSG00000103553.1	39.4661434738697	-0.245373978924221	0.412028145320293	-0.595527227232201	0.551491104814399	1	chr1	66821225	66825914	-	NA	Gm38218
ENSMUSG00000026003.5	596.828512082204	-0.0754929424690229	0.0989453469581296	-0.762976176140643	0.445477604082242	1	chr1	66830838	66863277	-	NA	Acadl
ENSMUSG00000026000.16	104.0279915437	-0.132878589405945	0.254662358837792	-0.521783391987593	0.601821154419728	1	chr1	67000516	67038872	-	NA	Lancl1
ENSMUSG00000025997.13	326.135233127807	0.391766908673139	0.340139930708076	1.15178158547157	0.249410836718993	1	chr1	69531213	69687245	-	NA	Ikzf2
ENSMUSG00000026196.7	435.986645109773	-0.00501681486644763	0.180358265425874	-0.0278158300901907	0.977809040261736	1	chr1	71027497	71103146	-	NA	Bard1
ENSMUSG00000026192.13	486.253822838596	-0.0702549878928473	0.151534365523529	-0.463624126778944	0.642917065489312	1	chr1	71557149	71579631	+	NA	Atic
ENSMUSG00000026193.15	26130.0591992533	0.0487883908407926	0.413035248404989	0.118121615598663	0.9059712965794	1	chr1	71585519	71653200	-	NA	Fn1
ENSMUSG00000094655.1	200.028539280836	0.321927480374846	0.461620388246709	0.697385749354716	0.485561417416536	1	chr1	72226239	72226430	+	NA	Gm25360
ENSMUSG00000093956.1	62.1060410304108	0.477680438274438	0.628695589834351	0.759796069828162	0.447376492523291	1	chr1	72244212	72244403	+	NA	Gm24497
ENSMUSG00000093843.1	668.511979121235	0.603422336579903	0.574977065588831	1.04947200974345	0.293960931103168	1	chr1	72255007	72255198	+	NA	Gm25939
ENSMUSG00000039354.16	334.90245696655	0.0679540145167868	0.157018585962636	0.432776884979445	0.665176867627573	1	chr1	72583250	72633134	+	NA	Smarcal1
ENSMUSG00000046330.10	3834.94538086422	-0.0582264756266791	0.304844989207344	-0.19100355160201	0.848522810610368	1	chr1	72711289	72713813	+	NA	Rpl37a
ENSMUSG00000026185.8	324.938197811028	2.72378191064687	1.45072331710355	1.87753369545686	0.0604449836082909	1	chr1	72857931	72874884	-	NA	Igfbp5
ENSMUSG00000055322.15	239.836890990818	-0.0563835331024044	0.356710810733715	-0.15806510878218	0.874405494088326	1	chr1	73910230	74124449	-	NA	Tns1
ENSMUSG00000061815.11	53.3899200890169	-1.33000597698687	1.42895263333216	-0.930755817906605	0.351979888925858	1	chr1	74125540	74148223	+	NA	Rufy4
ENSMUSG00000006304.14	6005.60522423418	-0.0395392095485188	0.07834693565482	-0.504668232625206	0.613791876871142	1	chr1	74236083	74268209	+	NA	Arpc2
ENSMUSG00000006299.13	737.887978280539	0.0560091963088507	0.24745208444927	0.226343602776695	0.820934188093575	1	chr1	74279839	74284738	-	NA	Aamp
ENSMUSG00000026179.14	63.3687886304223	-0.0228783229608889	0.286651006169772	-0.0798124634781118	0.936386411526751	1	chr1	74284929	74353694	+	NA	Pnkd
ENSMUSG00000006301.17	182.723472765178	0.250664923998089	0.208072648085741	1.20469906210256	0.228319498239627	1	chr1	74288246	74305622	-	NA	Tmbim1
ENSMUSG00000026177.11	874.516024848597	0.0587650572716443	0.165079347191869	0.355980673968516	0.721855038357625	1	chr1	74375194	74386062	+	NA	Slc11a1
ENSMUSG00000026176.13	1900.75778968204	0.0119649082601926	0.128691519316787	0.0929735566392667	0.925924568954179	1	chr1	74391508	74397285	+	NA	Ctdsp1
ENSMUSG00000033364.13	516.002229384457	-0.0853969816292912	0.182544282359366	-0.467815154358952	0.639916782445619	1	chr1	74435510	74544284	-	NA	Usp37
ENSMUSG00000026174.9	416.357660256142	-0.119268302302948	0.178200145515823	-0.669294079181087	0.503307902952701	1	chr1	74506057	74530842	+	NA	Cnot9
ENSMUSG00000026135.17	555.409874029518	0.074403749709329	0.154699741609277	0.480955875784521	0.630547859170634	1	chr1	74565126	74588246	-	NA	Zfp142
ENSMUSG00000026172.12	89.7888905164763	-0.0635882116698933	0.302953419997345	-0.209894351648021	0.833750130772145	1	chr1	74588288	74592443	+	NA	Bcs1l
ENSMUSG00000026171.12	296.517855991128	-0.0323507393448529	0.143752649283999	-0.225044474004375	0.8219446762586	1	chr1	74593747	74601397	-	NA	Rnf25
ENSMUSG00000033257.14	354.854494726064	0.0911303624760526	0.154973540023282	0.588038206150301	0.556506648509334	1	chr1	74661744	74703730	+	NA	Ttll4
ENSMUSG00000026170.6	230.862176663529	0.145963162509322	0.276712869968413	0.527489605112995	0.597853633129865	1	chr1	74713573	74737892	+	NA	Cyp27a1
ENSMUSG00000026162.7	53.8375731741963	-0.0346192491241105	0.297309708790064	-0.116441704056681	0.907302485111004	1	chr1	74967138	75125200	-	NA	Nhej1
ENSMUSG00000033159.14	1204.27245662799	0.0250863010634396	0.146357471818413	0.171404307219548	0.863905868228152	1	chr1	75134553	75142711	-	NA	Cnppd1
ENSMUSG00000049339.16	921.951856646365	0.00047619884707209	0.197483740771703	0.00241133191629477	0.998076037357504	1	chr1	75142777	75147913	+	NA	Retreg2
ENSMUSG00000026197.12	363.808465961493	-0.051747678034959	0.212265007452723	-0.24378807725284	0.807394954761077	1	chr1	75168645	75171629	+	NA	Zfand2b
ENSMUSG00000033124.16	558.200395447053	-0.084472606523192	0.186235719851593	-0.453578972876451	0.650131890626527	1	chr1	75180859	75192196	-	NA	Atg9a
ENSMUSG00000026199.17	286.973633722068	0.129918645323716	0.156661055474821	0.829297651097444	0.406935999709162	1	chr1	75192150	75199387	+	NA	Ankzf1
ENSMUSG00000026200.13	119.543132147451	0.0287612056551082	0.318552719941883	0.090287113732243	0.928059060078837	1	chr1	75198235	75210813	-	NA	Glb1l
ENSMUSG00000026201.12	647.657134159739	-0.1479568767243	0.177218366614772	-0.834884552603516	0.40378271306632	1	chr1	75210837	75215606	+	NA	Stk16
ENSMUSG00000026202.13	2417.34690852535	-0.178528557945914	0.17908988527257	-0.996865667059861	0.318829718614636	1	chr1	75214227	75219865	-	NA	Tuba4a
ENSMUSG00000026203.16	236.68543903205	0.0360681965553366	0.335535949375015	0.107494283764583	0.914396859943289	1	chr1	75236405	75245692	+	NA	Dnajb2
ENSMUSG00000026209.15	223.772557698054	-0.00597177360133711	0.225316711190594	-0.0265039089634395	0.97885541579366	1	chr1	75307895	75317990	-	NA	Dnpep
ENSMUSG00000033021.16	191.142800990723	-0.148832241046851	0.262709172103668	-0.566528529838008	0.57103454425173	1	chr1	75435929	75443179	+	NA	Gmppa
ENSMUSG00000032997.16	115.20990305241	-0.622276356479095	0.540910800328492	-1.15042324187498	0.249969591991262	1	chr1	75474568	75479307	-	NA	Chpf
ENSMUSG00000026213.15	518.762205837022	0.0285163587201877	0.173567251362702	0.164295732612585	0.869498340929575	1	chr1	75521528	75537335	+	NA	Stk11ip
ENSMUSG00000026245.16	178.787811636778	0.149011164330659	0.195908028119389	0.760617958136198	0.446885290355075	1	chr1	78417974	78488897	-	NA	Farsb
ENSMUSG00000032883.15	44.2458244790039	-0.371356603190503	0.503173434594769	-0.738029032652678	0.460496806871468	1	chr1	78657824	78707743	+	NA	Acsl3
ENSMUSG00000079470.8	173.189871203831	-0.0956632056300444	0.267715358610402	-0.357331780016626	0.720843441326731	1	chr1	78658037	78671512	+	NA	Utp14b
ENSMUSG00000054702.14	105.194859882414	0.134649570913748	0.338274897371415	0.398047777000453	0.690594968304259	1	chr1	79606875	79671972	-	NA	Ap1s3
ENSMUSG00000073643.11	358.26687312967	0.0911375912465259	0.20385587086036	0.44706875922624	0.654825414793493	1	chr1	79702261	79776143	-	NA	Wdfy1
ENSMUSG00000026248.9	152.572983788774	-0.18593773409043	0.184983131599648	-1.00516048399941	0.314819579554321	1	chr1	79776017	79781445	+	NA	Mrpl44
ENSMUSG00000004364.14	1357.72064093741	0.045204017729661	0.178838924964877	0.252763864122639	0.800450693347243	1	chr1	80264922	80340480	-	NA	Cul3
ENSMUSG00000103076.1	67.3383775339715	0.295807425189893	0.385072571353526	0.768186173713004	0.442376586526695	1	chr1	80274730	80276413	-	NA	Gm37902
ENSMUSG00000103525.1	106.592096967725	0.0704829125783023	0.36499907037574	0.193104361898087	0.846877236651257	1	chr1	80326176	80327994	-	NA	Gm37262
ENSMUSG00000038608.15	3267.22338562288	0.129517177179367	0.171549133413436	0.754985901719649	0.450257441417248	1	chr1	80501072	80758527	-	NA	Dock10
ENSMUSG00000103192.1	62.5994341487518	0.175179089916335	0.522227934144999	0.335445652104271	0.737288935346299	1	chr1	80666008	80669564	-	NA	Gm37645
ENSMUSG00000104488.1	165.055718330521	0.125711009747677	0.32471458245635	0.387143099015503	0.698650272151521	1	chr1	80728808	80730664	-	NA	Gm38062
ENSMUSG00000102721.1	175.188400515132	-0.0579922006908158	0.39768702830918	-0.14582371705051	0.884060552536994	1	chr1	80747221	80749054	-	NA	A630081D01Rik
ENSMUSG00000026142.15	314.16667580883	0.0186029391448623	0.194145610828185	0.0958195195117005	0.923663914362369	1	chr1	82316451	82445366	+	NA	Rhbdd1
ENSMUSG00000026150.14	712.253187982563	-0.0206302883950962	0.146651664950465	-0.140675446146927	0.888126343308287	1	chr1	82724889	82752394	+	NA	Mff
ENSMUSG00000026159.13	1047.08606511435	0.0307255813745565	0.170983933162752	0.179698646569968	0.857389156028917	1	chr1	82839482	82901182	+	NA	Agfg1
ENSMUSG00000045658.16	459.963477679577	0.160668019840832	0.161627074731451	0.994066248540274	0.320190615738086	1	chr1	84036295	84364180	-	NA	Pid1
ENSMUSG00000026219.14	3400.26292511008	0.0232733970271171	0.146248864229232	0.159135574486501	0.873562060945626	1	chr1	84721188	84840516	-	NA	Trip12
ENSMUSG00000104503.1	136.161056165675	0.175409369412346	0.29360943343899	0.597424160926336	0.550224226744683	1	chr1	84819967	84824683	-	NA	Gm37738
ENSMUSG00000052477.15	78.3356192881751	-0.294496021067747	0.496960937341027	-0.592593902135323	0.553452961008782	1	chr1	84992689	85270566	-	NA	C130026I21Rik
ENSMUSG00000101279.1	69.9756449630627	-0.556946546907575	0.542547570289564	-1.02653956520407	0.304637324043572	1	chr1	85067393	85080236	-	NA	Gm18342
ENSMUSG00000089844.7	103.275486161091	0.0272938590168662	0.441813664456567	0.0617768557485378	0.950740534713145	1	chr1	85083068	85109853	-	NA	A530032D15Rik
ENSMUSG00000070034.13	1060.57536818053	-0.0876961882592572	0.149868138903119	-0.585155650167564	0.558443062563176	1	chr1	85576898	85598817	-	NA	Sp110
ENSMUSG00000070031.11	1208.05118171433	-0.164131104123509	0.159358004573097	-1.02995205395047	0.303032513327941	1	chr1	85600377	85645037	+	NA	Sp140
ENSMUSG00000026222.16	3767.25810584362	-0.0020454068029467	0.145289045007388	-0.0140781901542727	0.988767600468142	1	chr1	85649987	85709998	+	NA	Sp100
ENSMUSG00000052760.16	401.140347742842	0.12058665369611	0.191802083310735	0.628703565751945	0.529543143268489	1	chr1	85717082	85778643	-	NA	A630001G21Rik
ENSMUSG00000036707.16	1700.08572266934	0.0202878098850329	0.131273940109959	0.15454560035327	0.877179559192087	1	chr1	85793440	85851576	+	NA	Cab39
ENSMUSG00000026223.15	691.545700437707	-0.0193024610472962	0.228421520712076	-0.0845036885628077	0.932655970284118	1	chr1	85894280	85908675	+	NA	Itm2c
ENSMUSG00000049608.8	48.7156704234802	1.15975118317258	0.791922157849268	1.46447623882918	0.143063870708085	1	chr1	85938317	85961007	-	NA	Gpr55
ENSMUSG00000026229.17	539.318762218228	0.0756718731030919	0.110337720170339	0.685820524352597	0.492826292055724	1	chr1	86064386	86139151	+	NA	Psmd1
ENSMUSG00000062590.13	57.5283032002393	0.153566160486362	0.3591423754027	0.427591314765267	0.66894869034417	1	chr1	86154779	86278284	+	NA	Armc9
ENSMUSG00000079445.3	48.9186393784542	-1.10684169521685	1.27129459670601	-0.87064139034708	0.383949989327238	1	chr1	86302831	86307305	+	NA	B3gnt7
ENSMUSG00000026234.12	2756.2384402685	-0.077802760397157	0.111921140124585	-0.695156967759182	0.486956936857093	1	chr1	86344718	86359400	-	NA	Ncl
ENSMUSG00000026238.14	5535.76192571127	-0.0647408260236026	0.175551611282009	-0.368785142732766	0.712287879712267	1	chr1	86526725	86530712	+	NA	Ptma
ENSMUSG00000026239.14	184.417187356275	-0.122688342700604	0.283850434590786	-0.432228835152139	0.665575103902109	1	chr1	86542993	86582629	-	NA	Pde6d
ENSMUSG00000026240.12	156.879106120131	-0.102041316988564	0.231232120187579	-0.441293869146667	0.659000263978943	1	chr1	86582903	86609375	+	NA	Cops7b
ENSMUSG00000053333.15	220.746683921304	0.0189750603086675	0.158042356018129	0.120063132357321	0.904433137193386	1	chr1	86703807	87050095	+	NA	Dis3l2
ENSMUSG00000084106.4	305.920404900462	-0.0327967284565481	0.234299858124625	-0.139977585642	0.888677700078267	1	chr1	86908792	86909683	-	NA	Gm6136
ENSMUSG00000026254.17	801.138849886683	-0.0424349376108804	0.133315134354674	-0.318305478341159	0.750253229145064	1	chr1	87213913	87240488	+	NA	Eif4e2
ENSMUSG00000048000.15	1090.36778019463	-0.0589780091691321	0.110356397262137	-0.534432172781407	0.593042564828325	1	chr1	87326997	87450796	+	NA	Gigyf2
ENSMUSG00000026288.14	3778.90528584058	-0.0316570086980033	0.0860815678480191	-0.367755949263089	0.713055217992159	1	chr1	87620311	87720507	+	NA	Inpp5d
ENSMUSG00000026289.15	666.539515607215	-0.0578506671895416	0.132798021910725	-0.435628982700001	0.663105939154819	1	chr1	87755869	87792428	+	NA	Atg16l1
ENSMUSG00000087968.1	1553.21226389798	0.236792830871118	0.417373336458812	0.567340580210938	0.570482811597043	1	chr1	87776937	87777209	+	NA	Gm25395
ENSMUSG00000089281.1	237.614586426091	0.387286665460559	0.292401618200486	1.32450246973331	0.185336223377632	1	chr1	87784555	87784820	+	NA	Scarna6
ENSMUSG00000056055.13	51.1820677629321	-0.195151649002931	0.453442700980697	-0.430377749119923	0.666920878528305	1	chr1	87803679	87845158	+	NA	Sag
ENSMUSG00000070738.10	3111.60239888725	0.0506228713141906	0.104844318847815	0.48283847775931	0.629210427730738	1	chr1	87853286	87945180	+	NA	Dgkd
ENSMUSG00000103996.1	45.9297846772818	0.288186954796272	0.480581348283444	0.599663211703133	0.548730710468267	1	chr1	87865072	87865916	+	NA	4833421G17Rik
ENSMUSG00000103591.1	169.357549821778	0.411967973692001	0.254175361417535	1.62080215562381	0.105060076063662	1	chr1	87897539	87900532	+	NA	Gm38365
ENSMUSG00000005501.14	183.683793688103	0.209962435750487	0.251049770988609	0.836337889987616	0.402964843066851	1	chr1	87945118	88008551	-	NA	Usp40
ENSMUSG00000090124.7	447.880730804287	0.00832819941226754	0.196089293091144	0.0424714643057871	0.966122859402208	1	chr1	88095061	88220002	+	NA	Ugt1a7c
ENSMUSG00000090145.7	59.4117230483605	-0.0971314370632499	0.526361143830512	-0.184533828535273	0.853594691481141	1	chr1	88103251	88219003	+	NA	Ugt1a6b
ENSMUSG00000084195.1	54.8152127299202	0.185330541999064	0.52377155987621	0.353838497918569	0.723459920353892	1	chr1	88126775	88127609	+	NA	Gm15372
ENSMUSG00000054545.17	44.5416892369228	0.263194469725026	0.60120735519348	0.437776529930053	0.661548286139833	1	chr1	88134808	88218997	+	NA	Ugt1a6a
ENSMUSG00000082513.1	48.9824268811346	0.198801299546501	0.494580923755297	0.401959093037849	0.687714131993368	1	chr1	88151037	88151881	+	NA	Gm15374
ENSMUSG00000082677.1	35.3670125957407	0.226435011539599	0.530289321990858	0.427002774050771	0.669377307179161	1	chr1	88153787	88154571	+	NA	Gm15371
ENSMUSG00000089943.1	42.5890821835813	0.187055958963911	0.441378653929442	0.423799287298141	0.671712197937286	1	chr1	88166011	88218997	+	NA	Ugt1a5
ENSMUSG00000079429.9	36.2767716242605	-0.290578605056393	0.57896628969699	-0.501892096703024	0.615743424961823	1	chr1	88226985	88262289	+	NA	Mroh2a
ENSMUSG00000044783.16	4722.40100261539	-0.115694688341468	0.112544676346472	-1.02798899154766	0.303955006036359	1	chr1	88262470	88277633	-	NA	Hjurp
ENSMUSG00000049866.12	828.240066726972	0.303195432057308	0.179116893923722	1.69272381524451	0.0905080499505708	1	chr1	88673124	88702221	-	NA	Arl4c
ENSMUSG00000036206.12	44.9453549015366	0.0579512372941122	0.427036775002606	0.135705495841098	0.892054102864808	1	chr1	89070414	89155068	+	NA	Sh3bp4
ENSMUSG00000034432.11	492.406425845582	-0.0404167334101328	0.127509706452714	-0.316969856919254	0.751266474502537	1	chr1	90602980	90613341	+	NA	Cops8
ENSMUSG00000026305.15	3804.71604970583	-0.0281657286129865	0.122577771663066	-0.229778435607451	0.818263942301471	1	chr1	90998736	91128944	+	NA	Lrrfip1
ENSMUSG00000034353.14	405.021280336682	-0.189162912556749	0.193853976561905	-0.975801043195737	0.329163067706742	1	chr1	91179821	91225196	+	NA	Ramp1
ENSMUSG00000034343.14	511.642287600897	0.143938191897992	0.142787013945984	1.00806220341889	0.313424601172946	1	chr1	91250303	91290337	+	NA	Ube2f
ENSMUSG00000026307.12	299.085019673327	-0.0723528522550659	0.166863028435835	-0.433606251386526	0.664574394416747	1	chr1	91298337	91321075	+	NA	Scly
ENSMUSG00000026308.8	35.6827492078541	0	1.72888662230279	0	1	1	chr1	91351015	91362416	+	NA	Klhl30
ENSMUSG00000026309.14	479.062070191912	0.0247306755712653	0.198988989538232	0.124281627986828	0.901092293258158	1	chr1	91373860	91398815	-	NA	Ilkap
ENSMUSG00000067071.8	248.78040208527	0.178080527324523	0.254485671515868	0.699766420104398	0.484073188853291	1	chr1	91411482	91414038	-	NA	Hes6
ENSMUSG00000055866.9	426.555393019884	-0.428466066728631	0.323092145656805	-1.32614200774709	0.184792663975547	1	chr1	91415981	91459324	-	NA	Per2
ENSMUSG00000034292.13	62.3251811944389	0.195984854683321	0.396546969193473	0.494228603188999	0.621144741371063	1	chr1	91494646	91529307	+	NA	Traf3ip1
ENSMUSG00000026311.16	518.928554440981	0.135184231394747	0.233267095880092	0.579525504378195	0.562234642633921	1	chr1	91540543	91559589	+	NA	Asb1
ENSMUSG00000026313.16	1615.07317677551	-0.128018289078082	0.128065803741948	-0.999628982425617	0.317490091953727	1	chr1	91928778	92195699	-	NA	Hdac4
ENSMUSG00000102565.1	150.853676465689	-0.00262833272507167	0.330558769863816	-0.00795118134713077	0.993655942009634	1	chr1	92019591	92022097	-	NA	Gm37036
ENSMUSG00000026260.12	460.586221150695	0.0877804315106896	0.132444318440199	0.662772344970949	0.507476367963948	1	chr1	92439009	92473860	-	NA	Ndufa10
ENSMUSG00000073616.10	400.531942768396	-0.0885008546341971	0.353593993452074	-0.25028947400995	0.802363495996736	1	chr1	92637144	92641985	-	NA	Cops9
ENSMUSG00000034220.7	1433.92864960215	-0.591414445029233	0.272283747524397	-2.17205195097531	0.0298517446057906	1	chr1	92831644	92860779	+	NA	Gpc1
ENSMUSG00000026269.14	952.891104080757	-0.0314758511688203	0.159017647855873	-0.197939358261346	0.843092509912699	1	chr1	92910782	92924384	+	NA	Rnpepl1
ENSMUSG00000026270.11	181.987587682581	0.168738194799016	0.229136597564142	0.736408747414439	0.461481982804288	1	chr1	92934375	92947941	+	NA	Capn10
ENSMUSG00000026271.15	334.295974199651	0.0943117006373959	0.196600940101092	0.4797113410999	0.631432662507209	1	chr1	92950864	92986391	+	NA	Gpr35
ENSMUSG00000047793.13	111.150877393155	-0.414447708339632	0.447777971005505	-0.925565202345645	0.354671984248929	1	chr1	93235840	93301065	+	NA	Sned1
ENSMUSG00000026273.13	109.339172849057	0.107612002539982	0.247366810606767	0.435030076492558	0.66354059638311	1	chr1	93299210	93305915	-	NA	Mterf4
ENSMUSG00000026274.11	174.686800184829	-0.336946262240453	0.245483063634639	-1.37258455736866	0.169881535366299	1	chr1	93308769	93343482	-	NA	Pask
ENSMUSG00000026275.13	332.655142696219	-0.0101317012508501	0.153822440130966	-0.0658662106921712	0.94748434210417	1	chr1	93342853	93373489	+	NA	Ppp1r7
ENSMUSG00000034088.15	2154.82129746213	-0.0925122767383508	0.119926226922442	-0.771409883495961	0.440464018661002	1	chr1	93405939	93478815	-	NA	Hdlbp
ENSMUSG00000026276.20	147.161032659692	0.0528245112025188	0.278856847659835	0.189432361607118	0.849753962717561	1	chr1	93478963	93510260	+	NA	Sept2
ENSMUSG00000026277.14	430.649954906769	0.150610594372253	0.143535448111457	1.04929197876821	0.294043756627876	1	chr1	93619750	93658659	-	NA	Stk25
ENSMUSG00000026279.14	296.106024954412	0.0387146381728288	0.209115806323069	0.185134920470896	0.853123212438065	1	chr1	93701934	93754864	-	NA	Thap4
ENSMUSG00000026280.17	537.900218006964	-0.0228936119555684	0.124653054704975	-0.18365865168529	0.854281248228687	1	chr1	93751499	93790610	+	NA	Atg4b
ENSMUSG00000026281.15	323.10763325416	-0.278375702188464	0.193640657645836	-1.43758911776475	0.150550670401822	1	chr1	93792575	93801934	-	NA	Dtymk
ENSMUSG00000026283.13	483.877416714906	-0.225113485960621	0.157072905670957	-1.43317833842202	0.151806878426401	1	chr1	93803964	93822101	+	NA	Ing5
ENSMUSG00000073609.9	242.191593510325	0.089668666242815	0.1719650114915	0.521435526128798	0.602063408567388	1	chr1	93824908	93852348	+	NA	D2hgdh
ENSMUSG00000051185.9	150.100044947779	0.103977071604903	0.276164915233835	0.376503552295422	0.706542575097098	1	chr1	95313622	95335284	+	NA	Fam174a
ENSMUSG00000081051.4	646.214671295152	-0.183128024562066	0.1821823793838	-1.00519065115663	0.314805055974693	1	chr1	95498620	95499151	+	NA	Gm15427
ENSMUSG00000040710.10	1809.73774271649	0.321259050530928	0.210243908261992	1.52803024442733	0.126505028932765	1	chr1	95587681	95667571	-	NA	St8sia4
ENSMUSG00000103197.1	59.7693447075105	0.528401857651424	0.345134985667772	1.53100056382017	0.125769253304233	1	chr1	95646773	95648508	-	NA	Gm37642
ENSMUSG00000044757.7	35.629425793035	-0.0515499592036001	0.418440750190475	-0.123195360825002	0.90195239911158	1	chr1	97024680	97025928	+	NA	Gm6430
ENSMUSG00000044768.16	1608.84515260919	0.124892139980139	0.126390648219857	0.988143836107944	0.323082209689488	1	chr1	97606317	97662074	-	NA	D1Ertd622e
ENSMUSG00000040648.14	672.479849783218	0.0290434317679357	0.124047938743555	0.234130708354432	0.814883506562443	1	chr1	97706047	97770411	-	NA	Ppip5k2
ENSMUSG00000026333.14	57.8586312711829	-0.23077119253644	0.374326715047822	-0.616496721338625	0.53756673515631	1	chr1	97770171	97793709	+	NA	Gin1
ENSMUSG00000026335.16	418.038070833546	-0.180435518724486	0.231654267550665	-0.778900041999112	0.436038599208584	1	chr1	97795113	98095646	-	NA	Pam
ENSMUSG00000089782.1	147.954047885316	-0.241664547873917	0.305059567120271	-0.792188063974534	0.428251027232069	1	chr1	97948900	97949389	-	NA	Gm3531
ENSMUSG00000089706.7	56.1419645205983	-0.206707351710578	0.431142800027711	-0.479440574439125	0.631625234392673	1	chr1	98031115	98057680	-	NA	B230216N24Rik
ENSMUSG00000067017.5	267.447626775693	-0.180767345651101	0.434949686905602	-0.415605186285221	0.677698931003948	1	chr1	105455970	105458829	+	NA	Gm3608
ENSMUSG00000056536.14	471.485560858525	0.101278071875263	0.151812219310261	0.66712727299164	0.504690840738277	1	chr1	105518421	105663677	-	NA	Pign
ENSMUSG00000026319.13	954.519580210589	0.170923478653735	0.150391705530558	1.13652197806218	0.255738172722049	1	chr1	105663860	105755191	+	NA	Relch
ENSMUSG00000104044.1	58.2459060442442	0.484210806561178	0.372822854940242	1.29876910748615	0.194023179410704	1	chr1	105708572	105712927	+	NA	Gm37566
ENSMUSG00000026321.7	73.2838212573607	0.0628804807409682	0.404518277251355	0.155445339004784	0.876470243174235	1	chr1	105780717	105847981	+	NA	Tnfrsf11a
ENSMUSG00000099843.1	113.009785122121	0.420166373269577	0.373256965987007	1.12567590576247	0.260302725871184	1	chr1	105979349	105990282	-	NA	Gm7160
ENSMUSG00000038866.15	1039.60428941514	-0.105334775411935	0.146018907529229	-0.721377643445591	0.470677197820525	1	chr1	105990405	106034074	+	NA	Zcchc2
ENSMUSG00000044340.7	248.862020805639	-0.0371588311661533	0.255625451860372	-0.145364363742818	0.884423199379103	1	chr1	106171751	106394250	+	NA	Phlpp1
ENSMUSG00000057329.7	845.258788679423	0.068369166021976	0.189991679321433	0.359853474984592	0.718956710968076	1	chr1	106538177	106714274	-	NA	Bcl2
ENSMUSG00000009905.5	284.315517505901	-0.14439178395053	0.182447904323714	-0.791413770882993	0.428702576625219	1	chr1	106720458	106759727	-	NA	Kdsr
ENSMUSG00000009907.17	1329.22100766266	0.00266333754852577	0.104564130158738	0.0254708526191782	0.979679397182149	1	chr1	106764070	106796728	-	NA	Vps4b
ENSMUSG00000092572.7	270.497544449825	0.187713996797632	0.282677393770684	0.664057335090301	0.506653615574592	1	chr1	107529002	107549271	+	NA	Serpinb10
ENSMUSG00000026374.14	615.866341799881	-0.10908357151957	0.123358679602077	-0.884279662131968	0.376545264259052	1	chr1	118294777	118311739	-	NA	Tsn
ENSMUSG00000026377.12	280.60721609017	-0.00944953814030313	0.159999377425238	-0.0590598431841934	0.952904443277866	1	chr1	118321838	118333822	+	NA	Nifk
ENSMUSG00000064302.13	1604.76696288882	0.0560636578197582	0.131419293149496	0.426601425682476	0.66966965914085	1	chr1	118389057	118612678	+	NA	Clasp1
ENSMUSG00000004451.14	1042.44418707343	0.0187329777912537	0.133806043337246	0.140000984440134	0.888659212578663	1	chr1	119470304	119504794	-	NA	Ralb
ENSMUSG00000098923.1	311.462417795544	-0.105529145010459	0.168241042432473	-0.627249709611226	0.5304955631391	1	chr1	119526159	119528983	+	NA	Tmem185b
ENSMUSG00000026384.13	405.762368309406	-0.130471978933616	0.228227881063501	-0.571674145707526	0.567542753200516	1	chr1	119652466	119837613	-	NA	Ptpn4
ENSMUSG00000026385.16	194.977624284548	0.26122038350665	0.190388288169992	1.37204019226968	0.170050926118767	1	chr1	120113279	120121078	-	NA	Dbi
ENSMUSG00000026389.16	140.699254547805	0.0614212980817437	0.271369485218292	0.226338263612564	0.82093834039462	1	chr1	120190756	120272705	-	NA	Steap3
ENSMUSG00000003721.14	111.422424943616	0.0276964221800792	0.212187617683742	0.130527985008813	0.896148714702104	1	chr1	121304352	121332589	-	NA	Insig2
ENSMUSG00000026339.18	529.540852919864	0.150539009643811	0.14046770693571	1.07169834923489	0.283855542522427	1	chr1	121431048	121506460	+	NA	Ccdc93
ENSMUSG00000001674.11	274.541036963569	-0.164917368422622	0.132408376906335	-1.24552065568543	0.212940427644065	1	chr1	121553834	121567989	-	NA	Ddx18
ENSMUSG00000026341.16	10840.0254428857	-0.0409028572004454	0.0944018780398782	-0.433284358846831	0.664808199780353	1	chr1	125392904	125435727	-	NA	Actr3
ENSMUSG00000026342.10	99.0948840901336	-0.0613030469457155	0.336469172359111	-0.18219513697465	0.85542958925559	1	chr1	125560594	125595820	+	NA	Slc35f5
ENSMUSG00000036155.13	1088.54660489616	-0.169441846707109	0.125151112005231	-1.35389805166115	0.175768905215773	1	chr1	127205014	127488336	+	NA	Mgat5
ENSMUSG00000104378.1	74.5682933672813	0.339542508976042	0.515627548330832	0.65850342960766	0.510214693983877	1	chr1	127270523	127275285	+	NA	Gm37510
ENSMUSG00000026347.13	78.3972997449309	-0.0416427353899556	0.522366687452672	-0.0797193549861056	0.936460465392268	1	chr1	127486545	127679548	-	NA	Tmem163
ENSMUSG00000026349.14	938.504945827944	-0.0321961790795207	0.172497023756309	-0.186647736745911	0.85193683587287	1	chr1	127774163	127808061	+	NA	Ccnt2
ENSMUSG00000036104.12	625.78556182137	-0.00608330733060952	0.0992059047437411	-0.0613200126174276	0.95110435302793	1	chr1	127868772	127943868	+	NA	Rab3gap1
ENSMUSG00000036086.16	95.1138179546208	0.0368066074713154	0.226158609237537	0.16274687749188	0.870717736092447	1	chr1	127954183	128103047	-	NA	Zranb3
ENSMUSG00000058603.10	113.48069605213	-0.0856508420515452	0.325040589911337	-0.26350814239818	0.792158948532369	1	chr1	128038568	128038982	+	NA	Rpl28-ps1
ENSMUSG00000056211.13	863.411401357149	0.0855419056199425	0.178464848964448	0.479320752048956	0.631710461223596	1	chr1	128103300	128237736	+	NA	R3hdm1
ENSMUSG00000026353.9	780.851098024764	-0.12327749968356	0.109825031916688	-1.12248999642519	0.261654158549376	1	chr1	128243963	128279378	+	NA	Ubxn4
ENSMUSG00000026354.8	99.4358184540101	-0.299114955900441	0.687729685094517	-0.434930994521972	0.663612516218917	1	chr1	128284755	128328318	-	NA	Lct
ENSMUSG00000026355.11	1294.95788044282	-0.148146276992031	0.13501613176205	-1.09724871434712	0.272532683299235	1	chr1	128331589	128359664	-	NA	Mcm6
ENSMUSG00000026356.15	777.842360646682	-0.154005018754115	0.125061402906806	-1.23143524040649	0.218160123478788	1	chr1	128363706	128417368	-	NA	Dars
ENSMUSG00000045382.6	3146.64613131789	-0.397396182008565	0.302369214728308	-1.31427461081196	0.188753808100006	1	chr1	128588198	128592293	-	NA	Cxcr4
ENSMUSG00000086825.1	148.459376422223	-0.183818300993912	0.5832613504803	-0.315155977406256	0.752643228522467	1	chr1	130429780	130437191	-	NA	Gm15675
ENSMUSG00000026399.12	563.975593555065	0.20816216120399	0.39519510620586	0.526732638980497	0.598379266563705	1	chr1	130439026	130462744	-	NA	Cd55
ENSMUSG00000026409.14	66.6991030304372	0.418349710355675	0.373799099499508	1.11918330171426	0.263061947679364	1	chr1	130689181	130729253	-	NA	Pfkfb2
ENSMUSG00000046404.5	258.577922676393	0.101682180844918	0.202624380809619	0.501825991712496	0.615789928185695	1	chr1	130717326	130724358	+	NA	Yod1
ENSMUSG00000042474.6	229.388024810301	-0.217347463569705	0.349422806908662	-0.622018538207551	0.533929678269039	1	chr1	130865668	130880791	+	NA	Fcmr
ENSMUSG00000016528.10	2648.06052807435	-0.0158067374789603	0.133861419892556	-0.118082846361914	0.906002014973873	1	chr1	131053699	131097826	-	NA	Mapkapk2
ENSMUSG00000088705.1	56.6440854581058	-0.209317813850469	0.650824699770714	-0.321619345307902	0.747741086482208	1	chr1	131073657	131073751	-	NA	Gm25549
ENSMUSG00000102856.1	1028.88993760169	0.0914713173861332	0.18887424642852	0.484297457783642	0.628174779886068	1	chr1	131086251	131092149	-	NA	Gm37084
ENSMUSG00000016526.8	123.793471799321	-0.407577943906698	0.278626345542138	-1.46281193586935	0.143518846150136	1	chr1	131127454	131138340	-	NA	Dyrk3
ENSMUSG00000026427.16	236.360205179852	0.113204115427839	0.251880765089112	0.449435332578052	0.653117647948648	1	chr1	131153180	131187658	+	NA	Eif2d
ENSMUSG00000026430.16	2074.84124935499	-0.0147604964007012	0.12018328570173	-0.122816549027738	0.902252369244749	1	chr1	131176409	131245258	-	NA	Rassf5
ENSMUSG00000042349.13	614.361657076278	-0.355158729540352	0.180730266999687	-1.96513143833826	0.049399026758115	1	chr1	131254342	131279606	-	NA	Ikbke
ENSMUSG00000026425.15	1025.49915173091	0.127349465711087	0.152828872520145	0.833281457954225	0.404686011130306	1	chr1	131285250	131527352	-	NA	Srgap2
ENSMUSG00000101778.1	54.5253242743469	0.338542834984372	0.388533318366573	0.871335401575429	0.383571046103237	1	chr1	131406811	131409213	-	NA	Gm29488
ENSMUSG00000004552.16	939.277869964684	-0.0019737082057668	0.234004828825968	-0.00843447639806898	0.993270341295379	1	chr1	131638305	131675505	+	NA	Ctse
ENSMUSG00000052688.12	73.1832271790426	-0.0367518034391494	0.386570994955477	-0.095071290704007	0.924258201462055	1	chr1	131688694	131715439	+	NA	Rab7b
ENSMUSG00000013275.9	155.654014795313	0.171076504222197	0.192892925175743	0.886898801842165	0.375133386798839	1	chr1	131827492	131848865	+	NA	Slc41a1
ENSMUSG00000026433.13	154.172222410008	0.134175417654672	0.264125420072499	0.507998880296498	0.611454128458311	1	chr1	131867223	131872887	+	NA	Rab29
ENSMUSG00000026434.12	2813.97746615079	0.0153054650009583	0.12490605365635	0.122535814341455	0.902474683949661	1	chr1	131910533	131936321	+	NA	Nucks1
ENSMUSG00000103569.1	44.2854478969341	-0.326463193113375	0.421365333270317	-0.774774684427918	0.438472810798403	1	chr1	131914528	131916439	+	NA	Gm38067
ENSMUSG00000026436.15	1845.27139074608	0.0173615433748993	0.0817569930698985	0.212355453924974	0.831829735811433	1	chr1	132007606	132032612	+	NA	Elk4
ENSMUSG00000009772.15	546.658000724243	-0.107759860239905	0.195692137376871	-0.550660142427578	0.581866672219626	1	chr1	132316125	132333488	+	NA	Nuak2
ENSMUSG00000100658.1	132.602351089238	0.32751661484699	0.483083087394083	0.677971602387753	0.497789698789435	1	chr1	132342022	132349626	+	NA	F730311O21Rik
ENSMUSG00000042066.16	1469.23138713029	0.203278354776342	0.516012887815838	0.393940460744637	0.693624997392867	1	chr1	132356314	132391281	-	NA	Tmcc2
ENSMUSG00000042046.15	661.305721257214	0.100554275724843	0.153356769161937	0.6556885377434	0.51202454538053	1	chr1	132417554	132466958	+	NA	Dstyk
ENSMUSG00000026439.14	564.450636369265	0.0425061177563796	0.134552409470331	0.31590751829496	0.752072705170239	1	chr1	132477364	132505659	+	NA	Rbbp5
ENSMUSG00000048174.2	94.653047346784	0.433759913535753	0.269210974660454	1.61122671199731	0.107130317723745	1	chr1	132506229	132508639	+	NA	Tmem81
ENSMUSG00000054387.13	2460.95041923405	-0.0010572069180881	0.160047773609908	-0.00660557091325043	0.994729555281107	1	chr1	132959483	133030561	-	NA	Mdm4
ENSMUSG00000026447.16	438.213026327009	-0.668607207247026	0.279737343296263	-2.39012496282601	0.0168426410216099	1	chr1	133045666	133108687	+	NA	Pik3c2b
ENSMUSG00000046062.5	4437.57616470311	-0.0981742896119033	0.125654176942664	-0.781305420962648	0.434622882541339	1	chr1	133131142	133139783	+	NA	Ppp1r15b
ENSMUSG00000090553.8	261.915332950159	-0.0709164516191367	0.286649940005501	-0.247397406110658	0.804600681432555	1	chr1	133603870	133610291	-	NA	Snrpe
ENSMUSG00000102976.6	144.698355731217	0.0916182516258301	0.257562689779905	0.355712435306995	0.722055931346334	1	chr1	133619861	133661380	-	NA	Zc3h11a
ENSMUSG00000094410.7	121.309640536559	0.276379321980832	0.375683188514525	0.73567125288106	0.461930788422254	1	chr1	133619939	133661318	-	NA	Gm38394
ENSMUSG00000051998.14	443.162629471938	-0.837848575569538	0.419651224871036	-1.99653551786253	0.0458756636887826	1	chr1	133679090	133690108	-	NA	Lax1
ENSMUSG00000026463.17	953.44090248052	0.0926113782874107	0.179528811329744	0.515858026360514	0.605953571595764	1	chr1	133699456	133801041	-	NA	Atp2b4
ENSMUSG00000020423.6	6188.14195858184	-0.0889526431453058	0.163238269691176	-0.544925177861734	0.585804978925709	1	chr1	134075169	134079120	-	NA	Btg2
ENSMUSG00000102380.1	44.7420981291755	0.706855157251824	0.481595939328974	1.46773487799069	0.142176252811433	1	chr1	134096404	134099159	-	NA	Gm38140
ENSMUSG00000064246.10	3089.07284040191	-1.42410962285866	0.62535361476222	-2.2772869449234	0.0227690960232805	1	chr1	134182175	134190181	+	NA	Chil1
ENSMUSG00000026458.13	384.596085634221	0.176960583505618	0.241907732186794	0.731520989039631	0.464460989027033	1	chr1	134296782	134332928	-	NA	Ppfia4
ENSMUSG00000042305.12	549.694342367058	-0.044645669087203	0.11515338821178	-0.387706082995098	0.698233553664985	1	chr1	134346096	134361979	-	NA	Tmem183a
ENSMUSG00000026456.18	399.160448070281	-0.0173277745205072	0.185365542269962	-0.0934789406289517	0.925523079371904	1	chr1	134405558	134411740	+	NA	Cyb5r1
ENSMUSG00000026457.14	4493.48667515746	-0.0186820900982162	0.137751227552775	-0.135621950018984	0.892120152174088	1	chr1	134415377	134433351	+	NA	Adipor1
ENSMUSG00000101061.1	35.0283426894166	-0.0386564710089296	0.544579278377794	-0.0709841019366004	0.943410408386901	1	chr1	134435627	134439597	+	NA	Platr1
ENSMUSG00000026455.14	407.341734885019	-0.165413707662177	0.183489935937009	-0.901486541032757	0.367329686660975	1	chr1	134455530	134491018	+	NA	Klhl12
ENSMUSG00000042229.9	319.07505155866	-0.0234224448908462	0.141208675031296	-0.165871146979143	0.868258354292178	1	chr1	134494647	134508774	+	NA	Rabif
ENSMUSG00000042207.17	1313.05046869948	0.0406317784017958	0.123991051554405	0.327699280653066	0.743139047342008	1	chr1	134560170	134635285	+	NA	Kdm5b
ENSMUSG00000073557.12	369.230452710073	-0.0152829811507817	0.151742787272803	-0.100716359739102	0.919775624217866	1	chr1	134754657	134955942	-	NA	Ppp1r12b
ENSMUSG00000103976.1	67.1942340849307	0.270485549888251	0.327266536881053	0.826499257962818	0.408520938820704	1	chr1	134819915	134827549	-	NA	Gm37677
ENSMUSG00000026429.9	86.9779816523699	0.00298788441529029	0.212857613602157	0.0140370098336009	0.988800454363823	1	chr1	134962564	134974162	+	NA	Ube2t
ENSMUSG00000097993.7	99.1637852414254	0.00709138998515274	0.338858903318102	0.0209272647574372	0.983303677252667	1	chr1	135108496	135132594	-	NA	Ptprv
ENSMUSG00000031506.11	912.803587297725	-0.338510854741395	0.153313155836241	-2.20797003945943	0.0272463617581769	1	chr1	135132699	135145317	+	NA	Ptpn7
ENSMUSG00000026426.10	764.977288216318	0.0397220086136054	0.129651609321854	0.306374975377262	0.75931915959891	1	chr1	135146823	135156269	+	NA	Arl8a
ENSMUSG00000079139.4	204.902034701096	0.123143781177247	0.223440475846973	0.551125666513458	0.581547531867193	1	chr1	135231994	135233225	+	NA	Gm4204
ENSMUSG00000041926.15	1664.11297446935	0.0207164153847167	0.138083526598498	0.15002814524685	0.8807424098701	1	chr1	135262711	135284084	-	NA	Rnpep
ENSMUSG00000062580.9	176.762172808736	-0.144261443933885	0.182583301183404	-0.790113022378617	0.42946176535063	1	chr1	135295212	135313778	-	NA	Timm17a
ENSMUSG00000041879.13	755.132282179221	-0.00992600482804508	0.116352031109158	-0.0853101121950576	0.932014852473248	1	chr1	135382311	135430499	-	NA	Ipo9
ENSMUSG00000009418.16	539.834989670756	0.097762321871331	0.17722162987901	0.551638769703639	0.581195868477113	1	chr1	135434579	135688105	-	NA	Nav1
ENSMUSG00000026421.14	653.950088854719	-0.181975894048585	0.207364236057335	-0.877566438208129	0.380179049306261	1	chr1	135720060	135752232	+	NA	Csrp1
ENSMUSG00000026411.17	53.5944372128902	0.287553197616685	0.423200826025709	0.679472203107696	0.496838714375767	1	chr1	136008149	136035342	+	NA	Tmem9
ENSMUSG00000041642.18	5551.6126118397	0.0155962316397258	0.104831379533082	0.148774457697602	0.881731606111253	1	chr1	136131388	136177998	+	NA	Kif21b
ENSMUSG00000041570.14	401.323514655786	0.231368488049777	0.163109876644032	1.41848239242257	0.156049975738866	1	chr1	136268122	136346104	-	NA	Camsap2
ENSMUSG00000026404.12	55.9452461822428	-0.078285726878124	0.34732259633067	-0.225397736010218	0.821669872736519	1	chr1	136415270	136440158	+	NA	Ddx59
ENSMUSG00000041498.13	548.847891072196	0.104289429153837	0.157537842256027	0.661996049078473	0.507973753759352	1	chr1	136466342	136531511	+	NA	Kif14
ENSMUSG00000041483.14	493.405188219447	-0.0102863829498073	0.219656142569255	-0.0468294800659356	0.962649133106764	1	chr1	136624900	136630053	+	NA	Zfp281
ENSMUSG00000097113.7	47.9474526994727	-1.56029657772778	0.826777344551838	-1.88720287028856	0.05913304440345	1	chr1	136670768	136690804	+	NA	Gm19705
ENSMUSG00000098243.3	36.0641917447063	0.386897029216113	0.343919438632581	1.12496412169783	0.260604238129089	1	chr1	137898594	138000384	+	NA	Gm4258
ENSMUSG00000104118.1	40.7060754168751	0.624572347485437	0.362622938730575	1.72237407173374	0.0850017774580131	1	chr1	137909290	137913158	+	NA	Gm37298
ENSMUSG00000103427.1	42.5811973611643	0.440812690477868	0.398199017850126	1.1070160164076	0.268287003670359	1	chr1	137949421	137954643	+	NA	Gm37534
ENSMUSG00000026395.16	14706.6777217889	0.11973084346761	0.168426368036173	0.710879447580889	0.477158942944573	1	chr1	138062860	138175708	-	NA	Ptprc
ENSMUSG00000104291.1	1258.24552577242	0.235564893986101	0.237240071561885	0.992938892806957	0.320739734684501	1	chr1	138161819	138167683	-	NA	A130071D04Rik
ENSMUSG00000026393.10	826.802988904025	0.164627578617191	0.113838858842647	1.4461457211614	0.148136334106882	1	chr1	138482874	138620141	-	NA	Nek7
ENSMUSG00000102448.1	64.2341555910124	0.340382198186829	0.37288625309792	0.912831179371593	0.361331337219608	1	chr1	138567696	138571356	-	NA	Gm37101
ENSMUSG00000056268.15	1163.06218795053	0.220150082924652	0.147164906715243	1.49594144309575	0.134668915304595	1	chr1	138963434	139178960	+	NA	Dennd1b
ENSMUSG00000104436.1	76.5047881267181	0.30321188486223	0.364373628072759	0.832145527287403	0.405326806593082	1	chr1	138968509	138971851	+	NA	Gm37423
ENSMUSG00000102157.1	50.5901808322908	0.455202636011271	0.433604109962352	1.04981162667207	0.293804728644708	1	chr1	139030184	139032982	+	NA	Gm37470
ENSMUSG00000105936.1	47.2585467742947	-0.00843980383234322	0.363056963272146	-0.0232465003735978	0.981453646681792	1	chr1	139070212	139072684	+	NA	Gm43544
ENSMUSG00000102243.1	54.3967092479506	0.311326158851912	0.325591381054471	0.956186732718909	0.338977901620664	1	chr1	139155151	139157782	+	NA	Gm37718
ENSMUSG00000033964.12	166.564116812234	-0.147608805987042	0.207446678739107	-0.711550586802504	0.476743114893116	1	chr1	139422287	139453005	+	NA	Zbtb41
ENSMUSG00000033952.14	927.219165835184	0.22531436736235	0.173446370144547	1.29904342866661	0.193929025620231	1	chr1	139454771	139494091	+	NA	Aspm
ENSMUSG00000026365.15	189.762344413532	0.00639519973446235	0.296301830748692	0.0215833959523741	0.982780278558012	1	chr1	140084707	140183764	-	NA	Cfh
ENSMUSG00000026361.9	757.95805473679	0.0878767132979248	0.171210087110001	0.513268317195964	0.607763643174493	1	chr1	143598799	143702893	-	NA	Cdc73
ENSMUSG00000018196.18	153.876410040186	-0.041840359322753	0.231173767803306	-0.180990947720128	0.856374681347093	1	chr1	143716337	143749676	+	NA	Glrx2
ENSMUSG00000018199.9	76.7437547482164	0.422083824019343	0.286462602772973	1.47343429799754	0.140633967750951	1	chr1	143750789	143777068	-	NA	Ro60
ENSMUSG00000018189.12	255.692356097534	-0.0703798027078555	0.197938125339716	-0.35556466237651	0.722166611672292	1	chr1	143777271	143807466	+	NA	Uchl5
ENSMUSG00000100455.1	93.6283838096985	0.0749036112335884	0.372555916512414	0.201053339683286	0.840656866467457	1	chr1	143777641	143781307	+	NA	Gm29170
ENSMUSG00000026360.9	3169.91960349074	0.078616512501402	0.176824676814036	0.444601477112166	0.656607779828861	1	chr1	143999337	144004161	-	NA	Rgs2
ENSMUSG00000026358.13	453.357857556395	-0.177497121218511	0.379826557300062	-0.467310981307421	0.640277400938548	1	chr1	144242295	144249242	-	NA	Rgs1
ENSMUSG00000026357.3	350.403172189738	-0.126646493012812	0.370218508798925	-0.342085795287984	0.732286327026684	1	chr1	144752682	144775435	-	NA	Rgs18
ENSMUSG00000056220.14	237.004755461774	0.141778571369954	0.261259049308823	0.542674298727787	0.587354072992615	1	chr1	149829617	149961290	-	NA	Pla2g4a
ENSMUSG00000032487.8	701.165687877512	-0.216216064875862	0.29108773334759	-0.742786590109164	0.457610895486219	1	chr1	150100030	150108227	+	NA	Ptgs2
ENSMUSG00000099875.1	40.9395331262519	-0.815554096118789	0.3893578955643	-2.09461296511478	0.0362054117440896	1	chr1	150265534	150265999	-	NA	Rbm3-ps
ENSMUSG00000006010.14	177.057164759335	-0.0791676231239022	0.29699463370821	-0.266562469952513	0.789806054945102	1	chr1	150361304	150393080	-	NA	Odr4
ENSMUSG00000006005.18	2785.44975721753	0.052538368506484	0.13782815023186	0.381187503554984	0.703064121113973	1	chr1	150392837	150449935	+	NA	Tpr
ENSMUSG00000100954.4	34.1950625229845	0.0807214917014294	0.350974119599474	0.229992717963214	0.818097428279628	1	chr1	151339603	151345231	-	NA	Gm10138
ENSMUSG00000023150.14	1629.45436272791	-0.018779564598848	0.105557794020704	-0.177907891814834	0.858795312950059	1	chr1	151344476	151364422	+	NA	Ivns1abp
ENSMUSG00000052748.14	289.717669900665	0.0725093099547585	0.232243451114316	0.312212506345626	0.754879028146943	1	chr1	151367698	151428455	-	NA	Swt1
ENSMUSG00000053286.11	310.507498910712	0.156785055835817	0.169698585263966	0.923903140335187	0.355536747933278	1	chr1	151428541	151458161	+	NA	Trmt1l
ENSMUSG00000026484.13	341.882621434799	0.0904629379258382	0.203278291230734	0.445020161169876	0.656305184336254	1	chr1	151458003	151500955	-	NA	Rnf2
ENSMUSG00000103238.1	103.556883528016	0.0198421835469481	0.232038338600728	0.0855125220539134	0.931853940776824	1	chr1	151496556	151499585	-	NA	Gm36527
ENSMUSG00000026483.13	3847.15706870943	0.179756990667735	0.140984976301117	1.27500812770155	0.202306365218294	1	chr1	151571185	151721939	+	NA	Fam129a
ENSMUSG00000043019.12	688.029121962149	-0.0182787541825131	0.128968989088326	-0.141729839953965	0.887293403984403	1	chr1	151755370	151822051	+	NA	Edem3
ENSMUSG00000032666.16	311.848776431694	0.285086973108278	0.220783459458331	1.29125149958112	0.196616482502363	1	chr1	151852402	152090125	-	NA	1700025G04Rik
ENSMUSG00000026482.13	167.768996988627	0.217071944575659	0.369325710535091	0.587752052953904	0.556698731135217	1	chr1	152516759	152766351	-	NA	Rgl1
ENSMUSG00000008475.13	4894.22398663284	0.0444626868456788	0.088553857965828	0.502097682326121	0.615598810427877	1	chr1	152766541	152775597	+	NA	Arpc5
ENSMUSG00000026480.12	7672.05527162424	-0.0631985240581619	0.181769802691222	-0.347684395991336	0.728077216604574	1	chr1	152800193	152836991	+	NA	Ncf2
ENSMUSG00000042772.15	1177.11494668675	-0.06168499757532	0.128069839337873	-0.481651245088106	0.630053716071435	1	chr1	152836994	152902646	-	NA	Smg7
ENSMUSG00000026478.14	117.16260793581	-0.367488733991198	0.274369271648598	-1.3393946478885	0.180442230852075	1	chr1	153218921	153332786	-	NA	Lamc1
ENSMUSG00000042699.11	1895.18090287763	-0.141756653766708	0.136174601117531	-1.0409918780989	0.297879317713367	1	chr1	153455757	153487660	-	NA	Dhx9
ENSMUSG00000066800.11	1033.00342658638	-0.140850694227076	0.118672853286712	-1.18688217503949	0.235274099210606	1	chr1	153749425	153764221	+	NA	Rnasel
ENSMUSG00000026473.16	2435.29157257879	-0.117623492863065	0.193702903848064	-0.607236600620745	0.543693905844555	1	chr1	153899943	153909723	+	NA	Glul
ENSMUSG00000004110.17	341.408622439368	-0.0546229881219808	0.271608263383948	-0.201109448738551	0.840612993910598	1	chr1	154390730	154884501	-	NA	Cacna1e
ENSMUSG00000056708.5	2875.9717015176	0.0567889384419692	0.171500334394207	0.331130190751905	0.740546147869557	1	chr1	155096360	155099636	-	NA	Ier5
ENSMUSG00000026471.14	44.5584105800346	0.376461311909509	0.462688240391836	0.813639247867411	0.41585164685108	1	chr1	155127276	155146814	-	NA	Mr1
ENSMUSG00000026470.14	384.370634523331	0.0535558632625106	0.175675347229953	0.30485702238236	0.760475049707864	1	chr1	155158714	155208256	+	NA	Stx6
ENSMUSG00000026469.14	1100.74661007635	0.135806526177225	0.171618477526968	0.791328114164657	0.428752546600167	1	chr1	155275700	155417415	-	NA	Xpr1
ENSMUSG00000033701.13	215.285832208323	0.217624426065391	0.226217974648656	0.962012087692802	0.336043532053264	1	chr1	155558119	155691330	+	NA	Acbd6
ENSMUSG00000033684.14	1114.37773124077	-0.241271792881391	0.189544986190426	-1.272899894271	0.203053566790285	1	chr1	155776028	155812889	-	NA	Qsox1
ENSMUSG00000033671.18	2891.28265402634	0.0658604173306071	0.107844590983517	0.610697455755321	0.541399890701346	1	chr1	155844963	155973255	-	NA	Cep350
ENSMUSG00000026466.16	1739.59052976342	0.0238624288207951	0.0855254342678683	0.279009735817971	0.780237353244686	1	chr1	156004598	156036480	-	NA	Tor1aip1
ENSMUSG00000102964.1	384.216124123836	0.0523588087839287	0.138147727861596	0.379005935127536	0.704683456484442	1	chr1	156026222	156030007	-	NA	9430034N14Rik
ENSMUSG00000050565.16	947.37815602632	-0.0620902277744586	0.121067408200461	-0.512856669663326	0.608051585315583	1	chr1	156035402	156068861	+	NA	Tor1aip2
ENSMUSG00000078193.2	81.9841972504962	-0.0300103014794784	0.317179906041957	-0.0946160236125063	0.924619821933404	1	chr1	156366039	156366484	+	NA	Gm2000
ENSMUSG00000026600.12	2218.89643235962	0.136693337183685	0.131358720191567	1.04061106095079	0.298056095611545	1	chr1	156424524	156474331	-	NA	Soat1
ENSMUSG00000101523.2	118.850102933552	0.129777030989971	0.330052053051372	0.393201708003833	0.694170508304288	1	chr1	156524011	156526644	+	NA	Csnk2a3
ENSMUSG00000026596.13	580.49453271053	0.00317699023422995	0.127038689321754	0.0250080526742803	0.980048540513221	1	chr1	156558785	156649568	+	NA	Abl2
ENSMUSG00000104293.1	42.3397622951431	0.460778545824622	0.378566062042357	1.21716813001866	0.223540253201298	1	chr1	156583107	156588248	+	NA	Gm38043
ENSMUSG00000060519.11	320.413116725639	0.0486698528458133	0.176390244459005	0.275921454698844	0.782608394877916	1	chr1	156653616	156674356	-	NA	Tor3a
ENSMUSG00000033557.17	607.170134420664	0.0118252512555178	0.125165771437215	0.0944767177139118	0.924730476281634	1	chr1	156678531	156719086	-	NA	Fam20b
ENSMUSG00000026594.14	431.037923694766	0.126490154117673	0.221592164619955	0.570824127895549	0.568118865809593	1	chr1	156804165	156939626	-	NA	Ralgps2
ENSMUSG00000103303.1	39.7135308186025	0.880609490732046	0.646254356396929	1.3626360611969	0.172997237898322	1	chr1	156856216	156858859	-	NA	Gm37802
ENSMUSG00000102960.1	41.8113818745525	-0.899439705947487	0.653261884620102	-1.37684399950955	0.168560484084506	1	chr1	156872176	156876120	-	NA	Gm37943
ENSMUSG00000070565.11	52.9075686150463	-0.195211478193792	0.300913833200563	-0.648728827510171	0.516513667865946	1	chr1	157135181	157412595	-	NA	Rasal2
ENSMUSG00000033488.11	54.3098882338788	-0.0789687627685865	0.548269570710659	-0.144032729495143	0.885474624693435	1	chr1	157458576	157492638	+	NA	Cryzl2
ENSMUSG00000040782.12	1577.01369514593	0.0064962127761156	0.159111388517102	0.0408280817398395	0.967432952027649	1	chr1	159232319	159347640	+	NA	Cop1
ENSMUSG00000103572.1	64.3031910272586	0.316718353583424	0.356766441726863	0.887747042716256	0.374676834936654	1	chr1	159235709	159238558	+	NA	Gm37115
ENSMUSG00000090394.8	1270.70962051243	-0.00852247938615366	0.142891088473793	-0.0596431833306158	0.952439824243005	1	chr1	160044381	160080208	+	NA	4930523C07Rik
ENSMUSG00000058267.13	168.339948044608	-0.134809944740119	0.167282461813211	-0.805882118656576	0.420310822517377	1	chr1	160195214	160202170	+	NA	Mrps14
ENSMUSG00000014226.10	248.747391706198	-0.115313394762089	0.15555388720223	-0.741308345526419	0.458506502713312	1	chr1	160202366	160212875	-	NA	Cacybp
ENSMUSG00000026721.16	1080.22740100765	0.249574475044316	0.160709110351945	1.55295785346431	0.12043320389155	1	chr1	160219173	160793211	-	NA	Rabgap1l
ENSMUSG00000103693.1	48.5774418907809	-0.442461976894843	0.593215395803532	-0.745870690519608	0.455745532020503	1	chr1	160321685	160327078	-	NA	Gm37529
ENSMUSG00000103391.1	36.2592997945559	1.30078030479184	0.583792035027761	2.22815699212133	0.0258700478974492	1	chr1	160604114	160606190	-	NA	Gm38302
ENSMUSG00000103432.1	62.3605784226946	-0.833629343249552	0.503207602599017	-1.65663105832253	0.0975940891103331	1	chr1	160608954	160612450	-	NA	6720464F23Rik
ENSMUSG00000040423.10	1452.24660991087	0.0830071635049897	0.119010609088142	0.69747700764654	0.485504323518812	1	chr1	160906417	160974978	+	NA	Rc3h1
ENSMUSG00000103343.1	97.0157197284984	0.0244645685270363	0.224161636674639	0.109138070590311	0.913092979259509	1	chr1	160910788	160912619	+	NA	Gm37052
ENSMUSG00000103739.1	151.253913757125	0.314112484108701	0.282101833601016	1.11347196896621	0.265505780633593	1	chr1	160915323	160918901	+	NA	Gm37653
ENSMUSG00000026715.12	45.9208511475616	0.600702895721577	0.455041531727913	1.3201056471495	0.186799747601156	1	chr1	160978584	161005863	+	NA	Serpinc1
ENSMUSG00000043467.19	545.493899677248	0.245588841491149	0.165635833284185	1.48270357097058	0.138153185462065	1	chr1	161002921	161034849	-	NA	Zbtb37
ENSMUSG00000053332.13	568.085796286386	0.0188108536907672	0.176728151036772	0.106439486750774	0.91523366511002	1	chr1	161034421	161038539	+	NA	Gas5
ENSMUSG00000026709.10	168.436517520057	-0.137321817038044	0.203364445726782	-0.675249877368115	0.499517022652787	1	chr1	161040600	161070658	-	NA	Dars2
ENSMUSG00000026708.16	303.52148880675	0.0441118395054476	0.143526398499498	0.307343039096754	0.758582279421193	1	chr1	161070712	161086724	+	NA	Cenpl
ENSMUSG00000026705.16	344.016305319602	0.0672474670090055	0.12786545075436	0.525923669077688	0.598941242863707	1	chr1	161088374	161131511	-	NA	Klhl20
ENSMUSG00000026701.15	2203.08833183725	-0.0492465207691174	0.108555014704987	-0.453654959220001	0.650077189839071	1	chr1	161240111	161251219	-	NA	Prdx6
ENSMUSG00000000817.10	207.805401273073	-1.2433125365288	0.900510283260162	-1.38067555656063	0.167378740222074	1	chr1	161780688	161788495	-	NA	Fasl
ENSMUSG00000040297.12	1993.12242793503	-0.139205095164493	0.145092496794573	-0.959423114494919	0.337345635274634	1	chr1	161816113	161876682	-	NA	Suco
ENSMUSG00000026698.8	186.080744645335	-0.0643806665141621	0.169952529483114	-0.378815582856968	0.704824814865533	1	chr1	161969185	161973435	+	NA	Pigc
ENSMUSG00000026694.19	122.125797443692	0.0489053683186454	0.256373331023437	0.190758407371844	0.848714876329896	1	chr1	162532126	162548551	-	NA	Eef1aknmt
ENSMUSG00000026696.15	511.107849814629	-0.0754395281652787	0.145325237496278	-0.519108239318795	0.603685262984721	1	chr1	162570514	162599084	+	NA	Vamp4
ENSMUSG00000040225.15	4095.76888365409	0.0481396591763204	0.153283179347976	0.31405702426772	0.753477728979047	1	chr1	162670724	162740556	-	NA	Prrc2c
ENSMUSG00000040124.5	58.061799849223	0.0966455782076997	0.348105221412756	0.277633233467374	0.781293918057986	1	chr1	163384907	163403669	-	NA	Gorab
ENSMUSG00000026585.13	49.0673217580095	-0.0331808970471029	0.332508742388996	-0.0997895478137088	0.92051140626577	1	chr1	163779582	163917109	+	NA	Kifap3
ENSMUSG00000026584.14	473.34615228651	0.136669760559778	0.15125599376847	0.903565915999208	0.36622562127887	1	chr1	163929099	163955126	+	NA	Scyl3
ENSMUSG00000041406.14	115.716577766777	0.122141211065244	0.247639977206873	0.493220894472987	0.621856515756076	1	chr1	163945992	163994796	-	NA	BC055324
ENSMUSG00000041396.13	34.6330625906098	0.169659813266563	0.415005571905126	0.408813338307054	0.682676650632275	1	chr1	163994888	163997243	+	NA	Mettl18
ENSMUSG00000026581.14	5145.96591080674	0.0531809123488847	0.204969643692171	0.259457504979387	0.795282265703783	1	chr1	164061981	164084181	+	NA	Sell
ENSMUSG00000026580.16	69.6095064066598	-1.02815996814932	0.539420900508299	-1.9060439949221	0.0566444979153614	1	chr1	164115263	164150026	+	NA	Selp
ENSMUSG00000026579.8	1418.27386872415	-0.22764803246155	0.309237168440781	-0.73615999528577	0.461633334803093	1	chr1	164151837	164220277	+	NA	F5
ENSMUSG00000040918.12	70.3155634628474	0.0643687520466622	0.319206204620098	0.201652571644935	0.840188343137328	1	chr1	164249045	164265385	+	NA	Slc19a2
ENSMUSG00000026578.6	46.4241266200031	-0.0594075104060072	0.451313376448485	-0.131632505274942	0.89527497373672	1	chr1	164275584	164287847	+	NA	Ccdc181
ENSMUSG00000026577.13	153.911235733441	-0.132989372248001	0.254243545620222	-0.523078656425973	0.600919517724685	1	chr1	164289799	164307489	-	NA	Blzf1
ENSMUSG00000026575.15	62.2147682598615	0.211618459968949	0.287670992649713	0.735626689433474	0.461957915513488	1	chr1	164304120	164437725	+	NA	Nme7
ENSMUSG00000026576.12	563.02883525175	-0.536732730855126	0.270977082001142	-1.98073108947592	0.0476214383123793	1	chr1	164437108	164458355	-	NA	Atp1b1
ENSMUSG00000026573.7	125.878583266093	0	1.69825099724876	0	1	1	chr1	164931643	164935527	-	NA	Xcl1
ENSMUSG00000040848.11	1934.18169935071	-0.0534042359756858	0.12307639121724	-0.433911292389318	0.664352859212819	1	chr1	165174336	165194438	-	NA	Sft2d2
ENSMUSG00000040843.10	323.375310099002	0.0335144325309337	0.145369485258314	0.230546544698706	0.817667099952106	1	chr1	165212285	165236996	-	NA	Tiprl
ENSMUSG00000102302.1	135.700045279433	0.35964864076581	0.275156739449441	1.30706826038653	0.191189529646004	1	chr1	165230370	165235125	-	NA	Gm38190
ENSMUSG00000026571.12	423.532228035211	0.256797587554089	0.200743696220176	1.27923114094917	0.200815672760113	1	chr1	165328697	165460475	-	NA	Dcaf6
ENSMUSG00000102401.1	50.9935102556448	0.782223682721725	0.506589466701442	1.54409780332588	0.122564640946012	1	chr1	165451554	165454629	-	NA	Gm37864
ENSMUSG00000026568.6	621.438554543209	0.0478947261492098	0.24125353211474	0.198524455701776	0.842634752632667	1	chr1	165460636	165481214	+	NA	Mpc2
ENSMUSG00000026566.15	85.5224036422649	-0.694013424098367	0.511642733462725	-1.35644147509217	0.174958744543311	1	chr1	165592239	165634538	-	NA	Mpzl1
ENSMUSG00000104517.1	36.5730648269925	-1.14437798146489	0.56389081425983	-2.02943185546836	0.0424143232413352	1	chr1	165643898	165644688	-	NA	Gm18407
ENSMUSG00000040723.14	4221.39965498357	-0.107232063846402	0.103911039859411	-1.03196026131088	0.302090733893568	1	chr1	165646515	165709757	-	NA	Rcsd1
ENSMUSG00000040713.12	834.662814961682	0.0520859093216194	0.163818794322436	0.317948313177677	0.750524144004386	1	chr1	165763745	165775308	+	NA	Creg1
ENSMUSG00000005763.15	229.730497798513	0.260834496234878	0.991458043188974	0.263081729001781	0.792487586196334	1	chr1	165788680	165877277	+	NA	Cd247
ENSMUSG00000026565.18	672.6863056046	0.146255786470523	0.145632049691814	1.00428296367475	0.315242242859634	1	chr1	165865153	166002678	-	NA	Pou2f1
ENSMUSG00000026563.13	293.83728108743	0.191958737097876	0.127516673798623	1.50536185880304	0.132231069442905	1	chr1	166379096	166393621	+	NA	Tada1
ENSMUSG00000040596.15	429.784370804606	0.0957964953141333	0.193358253879989	0.495435252397297	0.620292915754106	1	chr1	166384621	166409863	-	NA	Pogk
ENSMUSG00000060568.14	59.2360731006072	0.0354957540452783	0.364492130310553	0.0973841438360697	0.922421336259813	1	chr1	167001416	167091302	+	NA	Fam78b
ENSMUSG00000026558.13	594.668515226858	-0.122716843944737	0.161307523488942	-0.760763300374826	0.446798458394956	1	chr1	167222882	167285320	-	NA	Uck2
ENSMUSG00000052428.10	256.135156855442	0.175348646675836	0.256019301293642	0.684904012274914	0.493404493978266	1	chr1	167308377	167333978	+	NA	Tmco1
ENSMUSG00000026687.14	604.856199477149	0.0413016197142339	0.130330961021293	0.316897991011408	0.751321006469673	1	chr1	167349990	167368532	+	NA	Aldh9a1
ENSMUSG00000026688.5	72.2169705409732	0.172867395032446	0.369531341678078	0.467801714050662	0.639926394755486	1	chr1	167371965	167393841	-	NA	Mgst3
ENSMUSG00000052534.15	1584.11545533652	-0.159736535951846	0.231747567128934	-0.689269526885589	0.490653670837506	1	chr1	168119363	168432270	-	NA	Pbx1
ENSMUSG00000103780.1	90.387315007818	0.0941199073367266	0.598100809825605	0.157364621131629	0.874957494269367	1	chr1	168335979	168337671	-	NA	Gm37524
ENSMUSG00000102594.1	127.827736155996	-0.260475998791124	0.368204487738403	-0.707422118592383	0.4793041955399	1	chr1	168348533	168350808	-	NA	Gm38381
ENSMUSG00000026683.14	373.430991540661	0.0942822000745591	0.256490533552391	0.367585496309558	0.713182331073226	1	chr1	169497933	169531464	-	NA	Nuf2
ENSMUSG00000026678.10	45.0055903797738	0	3.57921056186656	0	1	1	chr1	169655500	169695813	+	NA	Rgs5
ENSMUSG00000026675.12	115.598570448501	0.199684900351389	0.25729004027479	0.776108162360745	0.437685124657294	1	chr1	169949534	169969241	-	NA	Hsd17b7
ENSMUSG00000026674.9	41.2782282997674	2.27545323582307	1.56840580994482	1.4508064312151	0.146833768350466	1	chr1	169972306	170110762	-	NA	Ddr2
ENSMUSG00000026670.15	337.392747242636	0.0181222817538749	0.174641789059495	0.103768301112063	0.917353222677602	1	chr1	170141937	170174957	-	NA	Uap1
ENSMUSG00000026667.14	1714.08758235484	-0.0119063981160125	0.117791075599904	-0.101080646860331	0.919486440919002	1	chr1	170193419	170215397	-	NA	Uhmk1
ENSMUSG00000102418.1	104.721603188999	-0.0165482376634967	0.354649767205098	-0.046660788173947	0.962783582788972	1	chr1	170277319	170286769	+	NA	Sh2d1b1
ENSMUSG00000102752.1	276.946197149626	-0.364158054456469	0.273217990240195	-1.33284800951916	0.182581686954343	1	chr1	170298198	170306332	-	NA	Gm7694
ENSMUSG00000038473.14	278.941438445	-0.140269752943608	0.227247116649226	-0.617256469573276	0.537065574172898	1	chr1	170302667	170589861	-	NA	Nos1ap
ENSMUSG00000038463.8	912.512459078078	-1.32350351828552	0.552750782645048	-2.39439465278046	0.0166478250779401	1	chr1	170644531	170682789	+	NA	Olfml2b
ENSMUSG00000026663.6	912.624933934208	0.192556031010028	0.120294506605476	1.60070510652281	0.109442249606141	1	chr1	170704673	170867771	-	NA	Atf6
ENSMUSG00000026659.13	45.9625398210839	0.146244492418877	0.330076211124207	0.443062806376693	0.657720306788363	1	chr1	170873497	170885540	-	NA	Dusp12
ENSMUSG00000038421.13	152.207818027913	-0.0532986103512295	0.368911023199029	-0.144475515773554	0.885124989178652	1	chr1	170917575	170927583	-	NA	Fcrla
ENSMUSG00000026656.15	696.170808146573	-0.0431639830656288	0.187652089041	-0.230021329824887	0.818075195263269	1	chr1	170958616	170976547	-	NA	Fcgr2b
ENSMUSG00000059089.4	344.201729178792	-0.413743502723012	0.617640211968462	-0.669877858833678	0.502935655228097	1	chr1	171018919	171029761	+	NA	Fcgr4
ENSMUSG00000059498.13	2030.95075223203	-0.106995446810948	0.205704793908322	-0.520140755001722	0.60296547455595	1	chr1	171051173	171064935	-	NA	Fcgr3
ENSMUSG00000058076.12	444.694906256212	-0.0319373653281543	0.192743021005846	-0.16569920488683	0.868393671814152	1	chr1	171127164	171150603	-	NA	Sdhc
ENSMUSG00000005674.9	164.700486642629	-0.00263057011650243	0.223949499586153	-0.011746264766671	0.990628052211403	1	chr1	171216010	171222514	-	NA	Tomm40l
ENSMUSG00000058715.11	2447.38336858337	0.139256368769161	0.166856738909876	0.834586422334295	0.403950609532255	1	chr1	171229571	171234365	-	NA	Fcer1g
ENSMUSG00000013593.12	811.211972878317	-0.0655687801387098	0.127839642688503	-0.512898649900612	0.608022217896451	1	chr1	171234852	171251388	-	NA	Ndufs2
ENSMUSG00000052423.14	594.614913896424	0.102728027475517	0.187308877276383	0.548441851605022	0.58338854604383	1	chr1	171270327	171276896	+	NA	B4galt3
ENSMUSG00000062729.11	667.364472410773	-0.0206027854408616	0.248845397564257	-0.0827935161450657	0.934015724794698	1	chr1	171275989	171281186	-	NA	Ppox
ENSMUSG00000053483.13	300.094377753195	0.0672078662061171	0.247433651427396	0.271619748641335	0.785914412945653	1	chr1	171281944	171287991	-	NA	Usp21
ENSMUSG00000062963.10	312.784404356584	-0.165385165347317	0.15537946705005	-1.06439524145133	0.287149688552443	1	chr1	171288562	171295024	-	NA	Ufc1
ENSMUSG00000013973.12	289.510662367322	0.160651880717394	0.190347678526408	0.843991804686527	0.39867398518088	1	chr1	171329144	171342331	+	NA	Dedd
ENSMUSG00000013997.10	149.718272413113	-0.290213082764706	0.157373956597004	-1.84409853472688	0.0651687814391145	1	chr1	171338007	171345646	-	NA	Nit1
ENSMUSG00000006412.10	157.497697130901	0.192746451535384	0.230398702536938	0.836577851407311	0.402829899600757	1	chr1	171345669	171359254	+	NA	Pfdn2
ENSMUSG00000048865.16	5528.17911115185	0.0479044898893899	0.139795949869651	0.342674376003433	0.731843441804239	1	chr1	171388953	171410298	+	NA	Arhgap30
ENSMUSG00000026641.13	683.399095682993	0.0200705878480886	0.139829734331693	0.143535907752487	0.885866954554093	1	chr1	171411312	171419142	+	NA	Usf1
ENSMUSG00000091993.2	84.1844775882544	0.0889972882340503	0.482928419642764	0.184286707127081	0.853788541511061	1	chr1	171500567	171504111	-	NA	B930036N10Rik
ENSMUSG00000060244.1	64.0128202259519	0.234979560419288	0.339565998556555	0.69199967434358	0.488937533501003	1	chr1	171503477	171504750	+	NA	Alyref2
ENSMUSG00000004709.14	569.206538785844	-0.0276670314367236	0.296254157617566	-0.0933895127724721	0.925594121701938	1	chr1	171559192	171609746	+	NA	Cd244a
ENSMUSG00000004707.14	505.625785633935	-0.00575091699162028	0.117480899640213	-0.04895193183941	0.96095760281449	1	chr1	171588623	171607410	-	NA	Ly9
ENSMUSG00000038179.13	415.208380580682	0.363516056349399	0.245906760688899	1.47826784156329	0.139336101643086	1	chr1	171632402	171653035	-	NA	Slamf7
ENSMUSG00000015355.13	426.473613499621	0.171082391534642	0.201586747945319	0.848678761269809	0.396060067461685	1	chr1	171682008	171705258	+	NA	Cd48
ENSMUSG00000059058.7	63.4558266832414	-0.219085970622046	0.379057518089192	-0.577975531857133	0.563280638801862	1	chr1	171711087	171711282	+	NA	Tma7-ps
ENSMUSG00000015316.11	54.2809947989527	0.653492959878648	1.04035482274714	0.628144307682497	0.52990940981836	1	chr1	171767126	171801184	+	NA	Slamf1
ENSMUSG00000038147.13	2225.87153943078	0.169269534491706	0.190621852320762	0.88798599127488	0.374548286796757	1	chr1	171839696	171890718	+	NA	Cd84
ENSMUSG00000073492.2	265.181680085959	0.249852699423011	0.223029313528233	1.12026843229907	0.262599389998488	1	chr1	171895663	171898237	+	NA	Gm10521
ENSMUSG00000015314.10	197.745290390648	0.470118050430145	0.314913828831549	1.49284663736255	0.135477336157893	1	chr1	171917514	171953170	+	NA	Slamf6
ENSMUSG00000026556.15	45.8860447248308	-0.0669631796768205	0.642954183486379	-0.104149224620823	0.917050927629852	1	chr1	172000959	172028444	-	NA	Vangl2
ENSMUSG00000003458.12	920.261442034209	0.149200315469396	0.143273388675973	1.04136795289198	0.297704810010877	1	chr1	172066012	172082795	-	NA	Ncstn
ENSMUSG00000026553.17	2860.69680708584	-0.047953646986614	0.0828408525190831	-0.578864721069444	0.562680456314728	1	chr1	172082528	172122330	+	NA	Copa
ENSMUSG00000003464.13	418.682124295707	-0.0234033553882318	0.151775766787325	-0.154196917489639	0.8774544726112	1	chr1	172126754	172136493	+	NA	Pex19
ENSMUSG00000026554.15	1135.60681764326	0.0197861813994058	0.0887333029364982	0.222984840467009	0.82354730503879	1	chr1	172148083	172197005	+	NA	Dcaf8
ENSMUSG00000013698.12	271.763984944079	0.0622475633274607	0.206928229439322	0.300817164947105	0.763553918579608	1	chr1	172196727	172206804	-	NA	Pea15a
ENSMUSG00000038034.15	280.746398175465	0.159173754671456	0.255995739074623	0.621782828287842	0.534084679074162	1	chr1	172261640	172319841	+	NA	Igsf8
ENSMUSG00000044708.5	34.7460667012085	-2.39283959329912	1.26256714343667	-1.89521769653049	0.0580635666134335	1	chr1	172341209	172374085	+	NA	Kcnj10
ENSMUSG00000050229.3	661.705166245783	0.141644055029758	0.142432680815303	0.9944631682769	0.319997428168983	1	chr1	172376545	172384099	+	NA	Pigm
ENSMUSG00000026547.15	1774.32586366782	-0.016134198618541	0.168253143008907	-0.0958924055147478	0.923606026306008	1	chr1	172500046	172507380	+	NA	Tagln2
ENSMUSG00000053318.7	38.8590264047405	-0.0136910588641217	0.531966032264264	-0.0257367163197374	0.979467338160259	1	chr1	172581757	172590568	-	NA	Slamf8
ENSMUSG00000037860.15	261.797192607849	0.160577347918722	0.188915496693167	0.849995636829778	0.395327512040638	1	chr1	173350878	173466040	+	NA	Aim2
ENSMUSG00000037849.8	236.319704947429	-0.112354397283807	0.391504949238382	-0.286980784029363	0.774127033781086	1	chr1	173468484	173491041	-	NA	Ifi206
ENSMUSG00000070501.14	68.2586075264689	-0.967414740984312	0.521659720305922	-1.85449384594421	0.0636685397768616	1	chr1	173519716	173535957	-	NA	Ifi214
ENSMUSG00000073491.11	279.88795637151	-0.0760116378283058	0.330381189452344	-0.230072535165535	0.818035406215695	1	chr1	173566282	173599274	-	NA	Ifi213
ENSMUSG00000043263.13	891.044947351252	0.104563429536061	0.167336628273753	0.624868748789424	0.532057204679266	1	chr1	173630916	173647928	+	NA	Ifi209
ENSMUSG00000066677.12	164.414599214971	-0.251812189469724	0.425988772968916	-0.591124004782395	0.554437336998918	1	chr1	173673674	173698395	+	NA	Ifi208
ENSMUSG00000073490.11	476.384074002649	-0.162292134285398	0.506497461871725	-0.320420429523298	0.748649640754234	1	chr1	173723426	173741747	-	NA	Ifi207
ENSMUSG00000073489.6	534.128641646606	-0.00739901723709287	0.237617612684957	-0.0311383367313887	0.97515921619196	1	chr1	173747292	173766943	-	NA	Ifi204
ENSMUSG00000090272.9	796.971840553706	0.20343183514626	0.173568723018375	1.17205353365838	0.241175563827746	1	chr1	173849125	173880881	-	NA	Mndal
ENSMUSG00000026536.9	187.546589750359	-0.0174883516169845	0.453069764268121	-0.0385996881633336	0.969209550918509	1	chr1	173896344	173913046	-	NA	Ifi211
ENSMUSG00000039997.16	1065.80000449639	0.0242009135145203	0.192671679952141	0.125607009398225	0.900043014207843	1	chr1	173920406	173942672	-	NA	Ifi203
ENSMUSG00000026532.7	820.741424737937	1.02746681068594	1.0880339779818	0.944333386161148	0.344999310269721	1	chr1	174172775	174248450	+	NA	Spta1
ENSMUSG00000026526.14	260.120169862235	0.0165959516653043	0.175425780622086	0.0946038353453669	0.924629503337162	1	chr1	175600373	175625635	-	NA	Fh1
ENSMUSG00000039783.15	113.928804863841	0.453912138234205	0.35192199850999	1.28980893537782	0.197117004770571	1	chr1	175620380	175662116	+	NA	Kmo
ENSMUSG00000078185.3	134.018678391631	0.177206590461202	0.285624159057776	0.620418773558144	0.534982115658092	1	chr1	175682236	175692901	-	NA	Chml
ENSMUSG00000039748.11	146.530242289113	-0.0626203316360636	0.229873314714905	-0.272412357709841	0.785304971802373	1	chr1	175880580	175913489	+	NA	Exo1
ENSMUSG00000057335.11	1074.61871626797	0.154223862041977	0.193019440161954	0.799006887143465	0.424286418515653	1	chr1	176733652	176814067	-	NA	Cep170
ENSMUSG00000026504.17	363.774899009335	0.0159444582557138	0.141584909993449	0.112614107368162	0.910336500138956	1	chr1	176814659	177020437	+	NA	Sdccag8
ENSMUSG00000103251.1	34.5750005854421	0.709662036861988	0.378981701315577	1.87254960964739	0.0611306052474856	1	chr1	176974235	176976445	+	NA	Gm37519
ENSMUSG00000019699.16	496.408244807296	0.248893100910201	0.139332190011516	1.78632877936986	0.0740460397491525	1	chr1	177020072	177258203	-	NA	Akt3
ENSMUSG00000103646.1	46.9790166031597	0.112102583160514	0.330589022766091	0.339099532774966	0.734534750399383	1	chr1	177168097	177170862	-	NA	Gm37706
ENSMUSG00000063659.11	586.837916930239	-0.0221794035278025	0.166463689226217	-0.133238687853791	0.894004615111524	1	chr1	177442350	177450764	+	NA	Zbtb18
ENSMUSG00000015961.8	1116.30071321772	0.104306518028826	0.10729837713217	0.972116455222257	0.330992616733972	1	chr1	177762961	177796511	-	NA	Adss
ENSMUSG00000026502.13	230.265214655359	0.135372602811106	0.158431338920883	0.854455966434191	0.392852397491035	1	chr1	178187416	178257301	+	NA	Desi2
ENSMUSG00000086350.1	47.9889021229864	-0.0839687350004616	0.361929395416496	-0.232003081440327	0.816535620453476	1	chr1	178313327	178318549	-	NA	B230369F24Rik
ENSMUSG00000026500.6	78.2286340085912	-0.0268405466676672	0.312550268118301	-0.085875935507142	0.931565041510711	1	chr1	178319129	178322693	+	NA	Cox20
ENSMUSG00000039630.10	5150.60463973558	0.140679130474747	0.100013587182746	1.4066001874095	0.159545977488547	1	chr1	178321107	178337797	-	NA	Hnrnpu
ENSMUSG00000026495.8	36.0581440070686	0.228541003203741	0.444308554003654	0.514374529016748	0.606990163752541	1	chr1	178406084	178484513	+	NA	Efcab2
ENSMUSG00000055067.15	178.686782560441	0.12728457685454	0.255371826087028	0.498428424172222	0.618182106599146	1	chr1	178951959	179518041	-	NA	Smyd3
ENSMUSG00000026492.11	123.981765276758	-0.195435469317344	0.186092278590736	-1.05020729928917	0.29362281431567	1	chr1	179528054	179546267	-	NA	Tfb2m
ENSMUSG00000038949.8	580.494320918249	-0.037576045445086	0.197113968857285	-0.190631063150537	0.848814651587183	1	chr1	179546369	179627478	+	NA	Cnst
ENSMUSG00000026491.13	1128.62355998088	0.0316856882067926	0.123816050515942	0.255909375842293	0.798020814766091	1	chr1	179744893	179803680	-	NA	Ahctf1
ENSMUSG00000026490.18	79.0036868285664	0.142519657986285	0.396640638146884	0.359316833121642	0.719358083035291	1	chr1	179960471	180165603	+	NA	Cdc42bpa
ENSMUSG00000026489.13	91.4368109463103	-0.340165076760482	0.270740302160857	-1.25642571144941	0.208961664485463	1	chr1	180165237	180199602	-	NA	Coq8a
ENSMUSG00000010609.15	334.314721190579	-0.221255548996428	0.193805016783305	-1.14163994652324	0.253603712421525	1	chr1	180227003	180263438	-	NA	Psen2
ENSMUSG00000038855.10	2144.08548789053	0.0299253705784836	0.124938177327063	0.239521427466843	0.810701283228205	1	chr1	180330484	180424802	+	NA	Itpkb
ENSMUSG00000104388.1	345.553493813545	0.0660574891005519	0.222860334559595	0.296407564993974	0.76691884874253	1	chr1	180357648	180364998	+	NA	Gm37033
ENSMUSG00000103123.1	36.3026829857144	0.426210575648195	0.498286982728287	0.855351615477791	0.392356520925325	1	chr1	180372668	180373540	+	NA	Gm37390
ENSMUSG00000103772.1	128.233462333263	0.421347373170564	0.253302778428357	1.66341394194275	0.0962296042213426	1	chr1	180376443	180379514	+	NA	Gm36933
ENSMUSG00000026496.11	904.92246472035	0.104226517302105	0.127625017850007	0.816662117333441	0.414121545940672	1	chr1	180568923	180601254	+	NA	Parp1
ENSMUSG00000058729.13	166.81073036811	0.0239906581166005	0.205950876972792	0.116487283129025	0.907266364077923	1	chr1	180641149	180690694	+	NA	Lin9
ENSMUSG00000026499.5	619.453438028874	0.113809393136463	0.11806859603778	0.963926030763052	0.335083012096512	1	chr1	180726042	180754204	+	NA	Acbd3
ENSMUSG00000060743.12	6764.89109698635	-0.0505550207519581	0.16770966383017	-0.30144369499871	0.76307617907945	1	chr1	180800831	180813943	-	NA	H3f3a
ENSMUSG00000038806.7	673.168964691647	0.0192417107783017	0.175609444848068	0.109571047246058	0.912749573320313	1	chr1	180851126	180868113	+	NA	Sde2
ENSMUSG00000026520.8	193.366114788125	-0.15483567999449	0.217753565600087	-0.711059217642626	0.477047540580337	1	chr1	180904292	180908088	+	NA	Pycr2
ENSMUSG00000026519.16	1070.56622910997	-0.138963014476877	0.132282357395192	-1.05050300896685	0.293486908267163	1	chr1	180942343	180975112	+	NA	Tmem63a
ENSMUSG00000038776.13	117.558233608305	0.0043869234492235	0.358878591961212	0.0122239764296045	0.990246920829089	1	chr1	180976209	181020904	-	NA	Ephx1
ENSMUSG00000026516.8	502.436120934806	-0.140493909578094	0.142638460691036	-0.984965127199552	0.324641200778423	1	chr1	181087137	181144204	-	NA	Nvl
ENSMUSG00000062169.13	165.237314319928	0.00453627268864027	0.266628007253635	0.0170134890755309	0.986425854603735	1	chr1	181144692	181168994	+	NA	Cnih4
ENSMUSG00000038733.14	4402.47765315846	0.0605807291360352	0.121347993427361	0.499231404038821	0.617616373377933	1	chr1	181173227	181212001	-	NA	Wdr26
ENSMUSG00000004880.11	7211.54457431947	-0.0798148400480161	0.0870346715418083	-0.917046490026403	0.359118279191738	1	chr1	181815334	181843046	-	NA	Lbr
ENSMUSG00000026511.7	608.050328458817	-0.0413194413855042	0.182688065416233	-0.226174825877995	0.821065449361277	1	chr1	182124736	182132407	+	NA	Srp9
ENSMUSG00000038633.5	1704.82628676005	0.0638276430675404	0.147222156495446	0.433546448353476	0.664617829644065	1	chr1	182275771	182282804	-	NA	Degs1
ENSMUSG00000100147.2	426.180819629987	0.124288288921558	0.613476302573014	0.202596723622859	0.839450251068085	1	chr1	182287989	182303325	+	NA	1700047M11Rik
ENSMUSG00000047539.9	451.828706855479	0.106242701095918	0.155554030858376	0.682995487224928	0.494609694131107	1	chr1	182313101	182341629	-	NA	Fbxo28
ENSMUSG00000026510.10	365.815313571774	0.13428403142737	0.143474912498184	0.935940849094919	0.349303643627952	1	chr1	182409171	182462432	+	NA	Trp53bp2
ENSMUSG00000026509.15	1114.41318441024	0.195117357275305	0.165275163344246	1.18056066820458	0.237777296214225	1	chr1	182467259	182517608	-	NA	Capn2
ENSMUSG00000079164.8	176.319345859634	0.290381193632934	0.385623170640699	0.753018012767428	0.451439089887539	1	chr1	182954787	182976044	+	NA	Tlr5
ENSMUSG00000030768.12	98.6353305943024	0.166687738465151	0.231634482953375	0.719615388606467	0.471761834548481	1	chr1	183086265	183221522	-	NA	Disp1
ENSMUSG00000046836.13	389.669304734899	-0.00250969654553464	0.156412879702866	-0.0160453317546627	0.987198226830801	1	chr1	183276351	183297269	-	NA	Brox
ENSMUSG00000042901.10	324.058098062526	0.170935255922144	0.215709968699062	0.79243095232477	0.428109437545762	1	chr1	183296589	183325476	+	NA	Aida
ENSMUSG00000056050.13	1273.69155466006	0.0449513559582731	0.0913220568750199	0.492228903908635	0.622557533569854	1	chr1	183326724	183369553	-	NA	Mia3
ENSMUSG00000072258.10	81.6913956323819	0.00413724961888	0.323106510036728	0.0128046000014352	0.989783686526376	1	chr1	183388980	183410198	+	NA	Taf1a
ENSMUSG00000039384.8	159.063579308832	0.230452301804092	0.207558344566894	1.11030130966293	0.266869208945451	1	chr1	184013301	184075636	+	NA	Dusp10
ENSMUSG00000039377.7	894.31447160153	-0.1404974270843	0.299230113273443	-0.469529705908679	0.638691056609541	1	chr1	184727139	184732619	-	NA	Hlx
ENSMUSG00000073481.9	385.727639821061	-0.0215321579461629	0.214996572697753	-0.100151168346452	0.920224313033061	1	chr1	184813067	184846451	-	NA	Marc2
ENSMUSG00000039318.12	1116.3257011145	-0.0245896664434458	0.0804311903471635	-0.305723020352054	0.759815544291774	1	chr1	185204116	185286759	+	NA	Rab3gap2
ENSMUSG00000026618.11	366.769699229038	-0.00922846054853334	0.114386650986421	-0.0806777755004725	0.935698211771217	1	chr1	185284725	185329396	-	NA	Iars2
ENSMUSG00000026617.16	102.089361621796	0.0410289881646586	0.245063127525416	0.16742211926763	0.867037922142697	1	chr1	185332148	185357777	+	NA	Bpnt1
ENSMUSG00000026615.14	974.091176451148	-0.0361063854507733	0.105717095766267	-0.341537810787026	0.732698745268958	1	chr1	185363043	185428360	+	NA	Eprs
ENSMUSG00000001305.5	86.7466833516969	-0.188400019686639	0.293617270898254	-0.641651695454676	0.521099359498568	1	chr1	186720977	186749358	-	NA	Rrp15
ENSMUSG00000039210.16	279.827388519617	-0.18226310831144	0.209795562921727	-0.868765315019754	0.384975508150669	1	chr1	187215507	187351704	+	NA	Gpatch2
ENSMUSG00000104394.2	53.4957471761561	0.588302802229183	0.427264419386166	1.37690567137412	0.168541413552543	1	chr1	187236456	187240357	+	NA	Gm37254
ENSMUSG00000026608.13	224.580875043566	-0.140500154334409	0.163701842115371	-0.858268621286434	0.39074415205476	1	chr1	188971094	189007841	-	NA	Kctd3
ENSMUSG00000026605.14	1240.3010252961	0.129848639459393	0.191848934459934	0.676827524869631	0.49851539208211	1	chr1	189640605	189688086	-	NA	Cenpf
ENSMUSG00000026604.17	38.0885145299944	2.54298661372727	1.40109983487537	1.8149931578241	0.0695249609762735	1	chr1	189728267	189876695	+	NA	Ptpn14
ENSMUSG00000026603.13	59.5314845733264	0.246772022304032	0.353628607803984	0.697828221072027	0.485284627875713	1	chr1	189880491	189922363	-	NA	Smyd2
ENSMUSG00000089872.10	546.558514846774	-0.0609944361104965	0.156372502516616	-0.390058578898904	0.696493230941596	1	chr1	190700201	190911770	-	NA	Rps6kc1
ENSMUSG00000026634.16	451.942995305043	0.0982678136643756	0.152045022787098	0.646307336228796	0.518080337720159	1	chr1	190925111	190946962	+	NA	Angel2
ENSMUSG00000066595.9	487.493184055021	0.0371993554623525	0.227447698049547	0.163551250601134	0.870084424188314	1	chr1	191005846	191026158	-	NA	Flvcr1
ENSMUSG00000026632.17	48.1690272697153	-0.0167987002190715	0.417544894606149	-0.040232081474537	0.967908101009578	1	chr1	191045825	191062932	-	NA	Tatdn3
ENSMUSG00000062510.12	170.028126967051	-0.0344535558014477	0.394906139017033	-0.0872449232802676	0.930476831851985	1	chr1	191063011	191086474	+	NA	Nsl1
ENSMUSG00000091017.1	71.7751244689512	0.207739895106986	0.610663197502854	0.340187350337278	0.733715443693753	1	chr1	191162583	191164817	-	NA	Fam71a
ENSMUSG00000026628.13	1501.93841452328	-0.250907284867705	0.304571072175506	-0.823805370206407	0.410050155749245	1	chr1	191170295	191218039	-	NA	Atf3
ENSMUSG00000073478.6	44.3610256718519	0.229646160558271	0.372037818950486	0.617265634999419	0.537059529717304	1	chr1	191224453	191226140	+	NA	D730003I15Rik
ENSMUSG00000026627.7	89.6331019777016	0.288785855761942	0.38801216018903	0.744270116743899	0.456713076212598	1	chr1	191325911	191350914	+	NA	Pacc1
ENSMUSG00000026626.11	3739.98241284991	0.0918133784749753	0.107891974648924	0.850975049569093	0.394783212825623	1	chr1	191351974	191403272	-	NA	Ppp2r5a
ENSMUSG00000037474.13	523.261782459727	-0.117138457368553	0.203049464116227	-0.576896166056871	0.564009600697164	1	chr1	191537355	191575544	-	NA	Dtl
ENSMUSG00000037461.10	616.707204108038	-0.161836745785923	0.126321079281039	-1.28115391910062	0.200139608140998	1	chr1	191575635	191623688	+	NA	Ints7
ENSMUSG00000026623.16	1169.298808996	-0.113501598648658	0.131298447332779	-0.86445499512257	0.387337993071431	1	chr1	191717833	191784255	+	NA	Lpgat1
ENSMUSG00000026622.15	343.023956380298	-0.00111015970506397	0.214914850656978	-0.00516557930580554	0.995878482353523	1	chr1	191821443	191833050	+	NA	Nek2
ENSMUSG00000037434.7	218.175613656073	0.111151813654028	0.238218028676549	0.466596983744456	0.640788245402971	1	chr1	191906766	191913247	+	NA	Slc30a1
ENSMUSG00000026637.13	242.930094004769	0.235164045481387	0.208740652547543	1.12658479606806	0.259918070311403	1	chr1	191997204	192092559	-	NA	Traf5
ENSMUSG00000037395.15	224.251487848847	0.0690141339058725	0.157434031169093	0.438368587740394	0.661119113554488	1	chr1	192098545	192138062	-	NA	Rcor3
ENSMUSG00000016181.9	198.032676581905	0.0307966375692452	0.153515469519439	0.200609343577232	0.841004051480907	1	chr1	193091103	193130272	-	NA	Utp25
ENSMUSG00000037318.10	1479.85166349855	-0.113344724865822	0.101513767947395	-1.1165453431357	0.26418877246177	1	chr1	193175452	193201703	-	NA	Traf3ip3
ENSMUSG00000026639.18	124.115884282267	-0.0618251048208586	0.320868451182751	-0.192680534944977	0.847209168653125	1	chr1	193207698	193343878	+	NA	Lamb3
ENSMUSG00000103089.1	71.3945154346678	-0.000431637320827875	1.71829475033203	-0.000251200977448408	0.999799570620543	1	chr1	193259615	193261837	-	NA	Gm38118
ENSMUSG00000104348.1	102.487255168864	-1.04293785314399	0.460319924096817	-2.2656804508089	0.0234709553242443	1	chr1	193281270	193283843	+	NA	Gm37691
ENSMUSG00000016494.9	68.4103732244797	0.433634590257309	0.7582646732128	0.571877611573252	0.567404892594501	1	chr1	194938818	194961279	+	NA	Cd34
ENSMUSG00000096929.7	240.048946881957	-0.83752433820154	0.360271230395087	-2.32470502094513	0.0200877386242609	1	chr1	194976374	195037904	+	NA	A330023F24Rik
ENSMUSG00000104525.1	137.160626877243	-0.619888659459402	0.503831167091088	-1.23034996631586	0.218566080877286	1	chr1	194993257	194996195	+	NA	Gm37334
ENSMUSG00000103867.1	62.1054474341511	0.16065554906705	0.68895516854843	0.233187232495168	0.815616019595409	1	chr1	195013745	195016448	+	NA	9630010A21Rik
ENSMUSG00000016493.13	58.8557135057905	0.911334584580134	0.44349846188908	2.05487653936455	0.039890931004071	1	chr1	195036825	195092249	-	NA	Cd46
ENSMUSG00000016481.15	872.392156758868	-0.128425757417674	0.14810469575345	-0.867128194446075	0.385871773990504	1	chr1	195097381	195131586	-	NA	Cr1l
ENSMUSG00000026616.16	174.132220067463	0.844560940993524	0.543343113784032	1.55437865976014	0.12009412050882	1	chr1	195136810	195176716	-	NA	Cr2
ENSMUSG00000026643.16	201.251982566287	-0.116902090603026	0.197852004582387	-0.590856235446163	0.554616751702957	1	chr2	3284211	3328877	+	NA	Nmt2
ENSMUSG00000026648.18	528.941329015166	0.0166431623553346	0.191702565582647	0.0868176297210763	0.930816474044162	1	chr2	3424130	3464130	+	NA	Dclre1c
ENSMUSG00000109865.1	420.039454204421	0.0724796852536462	0.157398418488474	0.46048547342268	0.645167796024611	1	chr2	3488849	3512814	-	NA	Hspa14
ENSMUSG00000051396.15	321.600172394776	0.0293364602616985	0.239989862609917	0.122240414418597	0.902708620359934	1	chr2	3504526	3512790	-	NA	Gm45902
ENSMUSG00000026655.15	4337.06800768095	-0.0399768980624696	0.084541784866323	-0.472865555484555	0.636309100427376	1	chr2	3570487	3782142	+	NA	Fam107b
ENSMUSG00000026657.17	423.390391505935	-0.0435065661353099	0.16067620906071	-0.270771674223851	0.786566646983356	1	chr2	4017716	4614043	+	NA	Frmd4a
ENSMUSG00000039449.14	706.907357664823	-0.0488594125495567	0.116588100699133	-0.419077180746286	0.675159727115107	1	chr2	4622057	4652113	-	NA	Prpf18
ENSMUSG00000026662.13	392.661334132847	0.0108666224814305	0.144230456116192	0.0753420794334616	0.939942542057373	1	chr2	4881563	4910557	+	NA	Sephs1
ENSMUSG00000026664.7	330.501177719549	0.0495332600960118	0.212057670282558	0.233583911536945	0.815308018997802	1	chr2	4919018	4938730	+	NA	Phyh
ENSMUSG00000026669.14	322.623685457821	-0.0248768824115219	0.189557822310336	-0.131236380057134	0.895588317697195	1	chr2	4989713	5012791	-	NA	Mcm10
ENSMUSG00000039145.16	965.283731505673	0.202575273571088	0.137111442367707	1.47744980340751	0.139555104398489	1	chr2	5293456	5714515	-	NA	Camk1d
ENSMUSG00000039128.13	353.492289224266	0.0488820937167566	0.142675652749585	0.342609918193619	0.731891939569757	1	chr2	5794293	5845164	-	NA	Cdc123
ENSMUSG00000025817.12	172.557726392828	0.00513020054334343	0.173129983916409	0.0296320742790596	0.976360484963534	1	chr2	5845018	5871895	+	NA	Nudt5
ENSMUSG00000025816.15	76.4725072287075	0.167522720384171	0.288542167265821	0.58058315001786	0.56152143133578	1	chr2	5870986	5895432	-	NA	Sec61a2
ENSMUSG00000043241.14	755.546827853807	0.0859281656832	0.188103378474585	0.456813515950805	0.647805090087156	1	chr2	5951468	6056703	+	NA	Upf2
ENSMUSG00000039046.15	317.385991440762	0.000022940658579527	0.146930255701026	0.000156132979351827	0.999875423906849	1	chr2	6322666	6446390	+	NA	Usp6nl
ENSMUSG00000002107.18	3681.39706515128	0.0225689855238538	0.186789043487736	0.120826067217029	0.903828802709226	1	chr2	6539693	7509563	-	NA	Celf2
ENSMUSG00000065824.1	55.1184703857058	0.145444486613443	0.638132846128802	0.227921956212996	0.819706913327524	1	chr2	7076093	7076414	-	NA	Gm26315
ENSMUSG00000025782.12	276.706096928602	0.0721709272986731	0.191525360008703	0.376821781175056	0.706306052882861	1	chr2	9914551	10048596	-	NA	Taf3
ENSMUSG00000025781.14	632.300191910339	0.175413136559004	0.149716136150602	1.17163814849292	0.241342365165796	1	chr2	10056015	10080510	-	NA	Atp5c1
ENSMUSG00000037262.7	137.697373649484	0.158639848031623	0.242757177552275	0.653491895198287	0.513439212759374	1	chr2	10080592	10092806	+	NA	Kin
ENSMUSG00000061186.15	110.285624421648	0.55739109731656	0.438251189837404	1.27185301544385	0.203425348256399	1	chr2	10370509	10595253	+	NA	Sfmbt2
ENSMUSG00000026778.13	595.682373845928	1.13259075258778	0.538969844279847	2.10139911278543	0.0356059457728779	1	chr2	11172107	11301222	+	NA	Prkcq
ENSMUSG00000103774.1	48.957538101818	0	1.71148044228287	0	1	1	chr2	11181011	11181940	+	NA	Gm36932
ENSMUSG00000026773.19	969.720178244065	-0.237349347277878	0.149626047817597	-1.58628360997158	0.11267498858956	1	chr2	11471432	11554077	-	NA	Pfkfb3
ENSMUSG00000102376.1	110.124004949716	0.00136751040705399	0.358569444082519	0.00381379515076382	0.996957039107804	1	chr2	11532595	11534694	-	NA	Gm37975
[truncated: 54,392 more rows]

## Sheet: DESeq2 NK-BCG vs NK-ctrl
GeneID	Base mean	log2(FC)	StdErr	Wald-Stats	P-value	P-adj	Chromosome	Start	End	Strand	Feature	Gene name
[truncated: 55,335 more rows]

[truncated: 5 more sheets: DESeq2 Neu-BCG vs Neu-ctrl, Metascape Enrichment Bone Marro, Metascape Enrichment NK, Metascape Enrichment Mono, Venn diagram for common terms]
